# Supplementary material for: Inferring Gene Regulatory Networks from a Population of Yeast Segregants
Source: Sci Rep. 2019 Feb 4;9:1197. doi: 10.1038/s41598-018-37667-4 (PMC6361976; doi:10.1038/s41598-018-37667-4)
Supplement: Supplementary file 2 — Genotype Data [file 41598_2018_37667_MOESM2_ESM.xlsx]

## Sheet: genotypes_forRelease_1_20_05
# This file is a supplementary information of
#
# Brem & Kruglyak PNAS 102(5):1572-1577, 2005.
#
# THIS DATA IS BEING MADE AVAILABLE TO ALLOW REPLICATION OF RESULTS
# IN BREM & KRUGLYAK AND TO FACILITATE DEVELOPMENT OF NEW ANALYSIS METHODS.
# IF YOU INTEND TO PUBLISH ANALYSES OF OUR DATA, PLEASE CONTACT US SO
# THAT WE CAN LET YOU KNOW IF WE HAVE CARRIED OUT OR ARE IN THE PROCESS
# OF CARRYING OUT SIMILAR ANALYSES, AND THEREBY AVOID DUPLICATION OF
# EFFORT AND PERHAPS INITIATE A COLLABORATION. WE WILL ALSO TELL YOU
# IF THERE ARE TECHNICAL ISSUES THAT MAKE THE DATA UNSUITABLE FOR YOUR
# INTENDED USE.
#
#
# The file is tab-delimited.
# First field is a unique ID for genetic markers
# next fields are genotypes of segregants for the marker:
# 0: RM11, 1: BY4716 (S288c), 2: missing data.
# Last five fields give information about the physical position of the marker:
# gene in which the marker is; chromosome number; position (in bp);
# sequence of 25-mer on Affymetrix YGS98 chip; recombination fraction
# to previous marker, estimated via HMM algorithm available on request.
#
# We greatly appreciate your comments: rbrem@fhcrc.org
#
_probePairKey	2_7_a	2_7_b	2_7_c	2_7_d	21_5_c	22_1_d	22_2_d	19_2_c	19_3_c	19_4_b	19_5_b	20_1_d	20_2_d	20_3_c	20_4_c	20_5_d	21_2_d	22_3_b	22_4_d	22_5_d	23_3_d	23_4_d	23_5_d	24_1_d	25_1_d	25_3_d	25_4_d	26_1_d	26_3_d	10_1_c	10_2_d	10_3_c	10_4_d	11_1_a	11_2_d	11_3_b	12_1_d	12_2_b	13_1_a	13_2_c	13_3_b	13_4_a	13_5_c	14_1_b	14_2_c	14_3_d	21_4_d	14_4_a	14_5_b
11265_i_at_x01	0	1	1	0	1	0	0	0	0	2	1	1	1	1	0	0	1	0	1	0	1	1	1	0	0	0	1	1	1	0	1	1	0	1	1	0	0	0	1	0	1	1	0	1	1	0	1	1	1
11265_i_at_x02	0	1	1	0	1	2	0	0	0	2	1	1	1	1	0	2	1	0	1	2	1	1	1	0	0	0	1	1	1	0	1	1	0	1	1	0	0	0	1	0	1	1	0	1	1	0	1	1	1
11276_at_x12	0	2	1	0	1	0	0	0	0	0	1	2	1	1	0	0	1	0	1	0	1	1	1	0	0	0	1	1	1	0	1	1	0	1	1	0	0	0	1	0	1	1	0	1	1	0	1	1	1
11276_at_x11	0	2	1	0	1	0	0	0	0	0	1	1	1	1	0	0	1	0	1	0	1	1	1	0	0	0	1	1	1	0	1	1	0	1	1	0	0	0	1	0	1	1	0	1	1	0	1	1	1
11276_at_x10	0	2	1	0	1	0	0	0	0	0	1	1	1	1	0	0	1	0	1	0	1	1	1	0	0	0	1	1	1	0	1	1	0	1	1	0	0	0	1	0	1	1	0	1	1	0	1	1	1
11276_at_x09	0	2	1	0	1	0	0	0	0	0	1	1	1	1	0	0	1	0	1	0	1	1	1	0	0	0	1	1	1	0	1	1	0	1	1	0	0	0	1	0	1	1	0	1	1	0	1	1	1
11276_at_x08	0	2	1	0	1	0	0	0	0	0	1	1	1	1	0	0	1	0	1	0	1	1	1	0	0	0	1	1	1	0	1	1	0	1	1	0	0	0	1	0	1	1	0	1	1	0	1	1	1
11276_at_x07	0	2	1	0	1	0	0	0	0	0	1	1	1	1	0	0	1	0	1	0	1	1	1	0	0	0	1	1	1	0	1	1	0	1	1	0	0	0	1	0	1	1	0	1	1	0	1	1	1
11276_at_x06	0	2	1	0	1	0	0	0	0	0	1	1	1	1	0	0	1	0	1	0	1	1	1	0	0	0	1	1	1	0	1	1	0	1	1	0	0	0	1	0	1	1	0	1	1	0	1	1	1
11276_at_x03	0	2	1	0	1	0	0	0	0	0	1	1	1	1	0	0	1	0	1	0	1	1	1	0	0	0	1	1	1	0	1	1	0	1	1	0	0	0	1	0	1	1	0	1	1	0	1	1	1
11276_at_x02	0	2	1	0	1	0	0	0	0	0	1	1	1	1	0	0	1	0	1	0	1	1	1	0	0	0	1	1	1	0	1	1	0	1	1	0	0	0	1	0	1	1	0	1	1	0	1	1	1
11276_at_x01	0	2	1	0	2	0	0	0	0	0	1	1	1	1	0	0	1	0	1	0	1	1	1	0	0	0	1	1	1	0	1	1	0	1	1	0	0	0	1	0	1	1	0	1	1	0	1	1	1
11379_at_x14	0	1	1	0	1	0	0	0	0	0	1	1	1	1	0	0	1	0	1	0	1	1	1	0	0	0	1	1	1	0	1	1	0	1	1	0	0	0	1	0	1	1	0	1	1	0	1	1	1
11379_at_x13	0	1	1	0	1	0	0	0	0	0	1	1	1	1	0	0	1	0	1	0	1	1	1	0	0	0	1	1	1	0	1	1	0	1	1	0	0	0	1	0	1	1	0	1	1	0	1	1	1
11379_at_x12	0	2	1	0	1	0	0	0	0	0	1	2	1	1	0	0	1	0	1	0	1	1	1	0	0	0	1	2	1	0	1	1	0	1	1	0	0	0	1	0	1	1	0	1	2	0	1	1	1
11379_at_x11	0	1	1	0	1	0	0	0	0	0	1	1	1	1	0	0	1	0	1	0	1	1	1	0	0	0	1	1	1	0	1	1	0	1	1	0	0	0	1	0	1	1	0	1	1	0	1	1	1
11379_at_x10	0	1	1	0	1	0	0	0	0	0	1	1	1	1	0	0	1	0	1	0	1	1	1	0	0	0	1	1	1	0	1	1	0	1	1	0	0	0	1	0	1	1	0	1	1	0	1	1	1
11379_at_x09	0	1	1	0	1	0	0	0	0	0	1	1	1	1	0	0	1	0	1	0	1	1	1	0	0	0	1	1	1	0	1	1	0	1	1	0	0	0	1	0	1	1	0	1	1	0	1	1	1
11379_at_x07	0	2	1	0	1	0	0	0	0	0	1	1	1	1	0	0	1	0	1	0	1	1	1	0	0	0	1	1	1	0	1	1	0	1	1	0	0	0	1	0	1	1	0	1	1	0	1	1	1
11379_at_x06	0	1	1	0	1	0	0	0	0	0	1	1	1	1	0	0	1	0	1	0	1	1	1	0	0	0	1	1	1	0	1	1	0	1	1	0	0	0	1	0	1	1	0	1	1	0	1	1	1
11379_at_x05	0	1	1	0	1	0	0	0	0	0	1	1	1	1	0	0	1	0	1	0	1	1	1	0	0	0	1	1	1	0	1	1	0	1	1	0	0	0	1	0	1	1	0	1	1	0	1	1	1
11379_at_x04	0	2	1	0	1	0	0	0	0	0	1	1	1	1	0	0	1	0	1	0	1	1	1	0	0	0	1	1	1	0	1	2	0	1	1	0	0	0	1	0	1	1	0	1	1	0	1	1	1
11379_at_x02	0	1	1	0	1	0	0	0	0	0	1	1	1	1	0	0	1	0	1	0	1	1	1	0	0	0	1	1	1	0	1	1	0	1	1	0	0	0	1	0	1	1	0	1	1	0	1	1	1
11379_at_x01	0	1	1	0	1	0	0	0	0	0	1	1	1	1	0	0	1	0	1	0	1	1	1	0	0	0	1	1	1	0	1	1	0	1	1	0	0	0	1	0	1	1	0	1	1	0	1	1	1
11379_at_x00	0	2	1	0	1	0	0	0	0	0	1	1	1	1	0	0	1	0	1	0	1	1	1	0	0	0	1	1	1	0	1	1	0	1	1	0	0	0	1	0	1	1	0	1	1	0	1	1	1
11380_at_x00	0	2	1	0	1	0	0	0	0	0	1	1	1	1	0	0	1	0	1	0	1	1	1	0	0	0	1	1	1	0	1	1	0	1	1	0	0	0	1	0	1	1	0	1	1	0	1	1	1
11380_at_x01	0	1	1	0	1	0	0	0	0	0	1	1	1	1	0	0	1	0	1	0	1	1	1	0	0	0	1	1	1	0	1	1	0	1	1	0	0	0	1	0	1	1	0	1	1	0	1	1	1
11380_at_x02	0	1	1	0	1	0	0	0	0	0	1	1	1	1	0	0	1	0	1	0	1	1	1	0	0	0	1	1	1	0	1	1	0	1	1	0	0	0	1	0	1	1	0	1	1	0	1	1	1
11380_at_x03	0	1	1	0	1	0	0	0	0	0	1	1	1	1	0	0	1	0	1	0	1	1	1	0	0	0	1	1	1	0	1	1	0	1	1	0	0	0	1	0	1	1	0	1	1	0	1	1	1
11380_at_x04	0	1	1	0	1	0	0	0	0	0	1	1	1	1	0	0	1	0	1	0	1	1	1	0	0	0	1	1	1	0	1	1	0	1	1	0	0	0	1	0	1	1	0	1	1	0	1	1	1
11380_at_x05	0	2	1	0	1	0	0	0	0	0	1	1	1	1	0	0	1	0	1	0	1	1	1	0	0	0	1	1	1	0	1	1	0	1	1	0	0	0	1	0	1	1	0	1	1	0	1	1	1
11380_at_x06	0	2	1	0	1	0	0	0	0	0	1	1	1	1	0	0	1	0	1	0	1	1	1	0	0	0	1	1	1	0	1	1	0	1	1	0	0	0	1	0	1	1	0	1	1	0	1	1	1
11380_at_x10	0	1	1	0	1	0	0	0	0	0	1	1	1	1	0	0	1	0	1	0	1	1	1	0	0	0	1	1	1	0	1	1	0	1	1	0	0	0	1	0	1	1	0	1	1	0	1	1	1
11380_at_x11	0	1	1	0	1	0	0	0	0	0	1	1	1	1	0	0	1	0	1	0	1	1	1	0	0	0	1	1	1	0	1	1	0	1	1	0	0	0	1	0	1	1	0	1	1	0	1	1	1
11380_at_x12	0	1	1	0	1	0	0	0	0	0	1	1	1	1	0	0	1	0	1	0	1	1	1	0	0	0	1	1	1	0	1	1	0	1	1	0	0	0	1	0	1	1	0	1	1	0	1	1	1
11380_at_x15	0	1	1	0	1	0	0	0	0	0	1	1	1	1	0	0	1	0	1	0	1	1	1	0	0	0	1	1	1	0	1	1	0	1	1	0	0	0	1	0	1	1	0	1	1	0	1	1	1
11381_at_x14	0	1	2	0	1	0	0	0	0	0	1	1	1	1	0	0	1	0	1	0	1	1	1	0	0	0	1	1	1	0	1	1	0	1	1	0	0	0	1	0	1	1	0	1	1	0	1	1	1
11381_at_x13	0	1	1	0	1	0	0	0	0	0	1	1	1	1	0	0	1	0	1	0	1	1	1	0	0	0	1	1	1	0	1	1	0	1	1	0	0	0	1	0	1	1	0	1	1	0	1	1	1
11381_at_x12	0	1	1	0	1	0	0	0	0	0	1	1	1	1	0	0	1	0	1	0	1	1	1	0	0	0	1	1	1	0	1	1	0	1	1	0	0	0	1	0	1	1	0	1	1	0	1	1	1
11381_at_x11	0	1	1	0	1	0	0	0	0	0	1	1	1	1	0	0	1	0	1	0	1	1	1	0	0	0	2	1	1	0	1	1	0	1	1	0	0	0	1	0	1	1	0	1	1	0	1	1	1
11381_at_x08	0	2	1	0	1	0	0	0	0	0	1	1	1	1	0	0	1	0	1	0	1	1	2	0	0	0	1	2	1	0	1	1	0	1	1	0	0	0	1	0	1	1	0	1	1	0	1	1	1
11381_at_x07	0	1	2	0	1	0	0	0	0	0	1	1	1	1	0	0	1	0	1	0	1	1	1	0	0	0	1	1	1	0	1	1	0	1	1	0	0	0	1	0	1	1	0	1	1	0	1	1	1
11381_at_x06	0	1	1	0	1	0	0	0	0	0	1	1	1	1	0	0	1	0	1	0	1	1	1	0	0	0	1	1	1	0	1	1	0	1	1	0	0	0	1	0	1	1	0	1	1	0	1	1	1
11381_at_x05	0	1	1	0	1	0	0	0	0	0	1	1	1	1	0	0	1	0	1	0	1	1	1	0	0	0	1	1	1	0	1	1	0	1	1	0	0	0	1	0	1	1	0	1	1	0	1	1	1
11381_at_x04	0	1	1	0	1	0	0	0	0	0	1	1	1	1	0	0	1	0	1	0	1	1	1	0	0	0	1	1	1	0	1	1	0	1	1	0	0	0	1	0	1	1	0	1	1	0	1	1	1
11381_at_x03	0	1	1	0	1	0	0	0	0	0	1	1	1	1	0	0	1	0	1	0	1	1	1	0	0	0	1	1	1	0	1	1	0	1	1	0	0	0	1	0	1	1	0	1	1	0	1	1	1
11381_at_x02	0	1	1	0	1	0	0	0	0	0	1	1	1	1	0	0	1	0	1	0	1	1	1	0	0	0	1	1	1	0	1	1	0	1	1	0	0	0	1	0	1	1	0	1	1	0	1	1	1
3153_at_x00	0	2	1	2	1	0	0	0	0	0	1	1	1	1	0	0	1	0	1	0	1	1	1	0	0	0	1	1	1	0	1	1	0	1	1	0	0	0	1	0	1	1	0	1	1	0	1	1	1
11277_at_x09	0	2	1	0	1	0	0	0	0	0	1	1	1	1	0	0	1	0	1	0	1	1	1	0	0	0	1	1	1	0	1	1	0	1	1	0	0	0	1	0	1	1	0	1	1	0	1	1	1
11277_at_x10	0	2	1	0	1	0	0	0	0	0	1	1	1	1	0	0	1	0	1	0	1	1	1	0	0	0	1	1	1	0	1	1	0	1	1	0	0	0	1	0	1	1	0	1	1	0	1	1	1
11277_at_x11	0	2	1	0	1	0	0	0	0	0	1	1	1	1	0	0	1	0	1	0	1	1	1	0	0	0	1	1	1	0	1	1	0	1	1	0	0	0	1	0	1	1	0	1	1	0	1	1	1
11277_at_x12	0	2	1	0	1	0	0	0	0	0	1	1	1	1	0	0	1	0	1	0	1	1	1	0	0	0	1	1	1	0	1	1	0	1	1	0	0	0	1	0	1	1	0	1	1	0	1	1	1
11382_at_x02	0	1	1	0	1	0	0	0	0	0	1	1	1	1	0	0	1	0	1	0	1	1	1	0	0	0	1	1	1	0	1	1	0	2	1	0	0	0	1	0	1	1	0	1	1	0	1	1	1
11270_at_x00	0	2	1	0	1	0	0	0	0	0	1	1	1	1	0	0	1	0	1	0	1	1	1	0	0	0	1	1	1	0	1	1	0	1	1	0	0	0	1	0	1	1	0	1	1	0	1	1	1
11270_at_x03	0	2	1	0	1	0	0	0	0	0	1	1	1	1	0	0	1	0	1	0	1	1	1	0	0	0	1	1	1	0	1	1	0	1	1	0	0	0	1	0	1	1	0	1	1	0	1	1	1
11270_at_x04	0	2	1	0	1	0	0	0	0	0	1	1	1	1	0	0	1	0	1	0	1	1	1	0	0	0	1	1	1	0	1	1	0	1	1	0	0	0	1	0	1	1	0	1	1	0	1	1	1
11270_at_x05	0	2	1	0	1	0	0	0	0	0	1	1	1	1	0	0	1	0	1	0	1	1	1	0	0	0	1	1	1	0	1	1	0	1	1	0	0	0	1	0	1	1	0	1	1	0	1	1	1
11270_at_x06	0	2	1	0	1	0	0	0	0	0	1	1	1	1	0	0	1	0	1	0	1	1	1	0	0	0	1	1	1	0	1	1	0	1	1	0	0	0	1	0	1	1	0	1	1	0	1	1	1
11270_at_x07	0	2	1	0	1	0	0	0	0	0	1	1	1	1	0	0	1	0	1	0	1	1	1	0	0	0	1	1	1	0	1	1	0	1	1	0	0	0	1	0	1	1	0	1	1	0	1	1	1
11280_at_x04	0	2	1	0	1	0	0	0	0	0	1	1	1	1	0	0	1	0	1	0	1	1	1	0	0	0	1	1	1	0	1	1	0	1	1	0	0	0	1	0	1	1	0	1	1	0	1	1	1
11280_at_x03	0	2	1	0	1	0	0	0	0	0	1	1	1	1	0	0	1	0	1	0	1	1	1	0	0	0	1	1	1	0	1	1	0	1	1	0	0	0	1	0	1	1	0	1	1	0	1	1	1
11281_at_x00	0	2	1	0	1	0	0	0	0	0	1	1	1	1	0	0	1	0	1	0	1	1	1	0	0	0	1	1	1	0	1	1	0	1	1	0	0	0	1	0	1	1	0	1	1	0	1	1	1
11281_at_x01	0	2	1	0	1	0	0	0	0	0	1	1	1	1	0	0	1	0	1	0	1	1	1	0	0	0	1	1	1	0	1	1	0	1	1	0	0	0	1	0	1	1	0	1	1	0	1	1	1
11281_at_x02	0	2	1	0	1	0	0	0	0	0	1	1	1	1	0	0	1	0	1	0	1	1	1	0	0	0	1	1	1	0	1	1	0	1	1	0	0	0	1	0	1	1	0	1	1	0	1	1	1
11281_at_x03	0	2	1	0	1	0	0	0	0	0	1	1	1	1	0	0	1	0	1	0	1	1	1	0	0	0	1	1	1	0	1	1	0	1	1	0	0	0	1	0	1	1	0	1	1	0	1	1	1
11389_at_x04	2	2	1	0	1	0	0	0	0	0	1	1	1	1	0	1	1	0	1	0	0	1	1	0	0	0	1	1	1	0	1	1	0	1	1	0	0	0	1	0	1	1	0	1	1	0	1	1	1
11389_at_x09	2	2	1	0	1	0	0	0	0	0	1	2	1	1	0	1	1	0	1	0	0	1	1	0	0	0	1	1	1	0	1	1	0	1	1	0	0	0	1	0	1	1	0	1	1	0	1	1	1
11392_at_x03	2	2	1	0	1	0	0	0	0	0	1	1	1	1	0	1	1	1	1	0	0	1	1	0	0	0	1	1	1	0	1	1	0	1	1	0	0	0	1	0	1	1	0	1	1	0	1	1	1
11393_at_x00	2	2	1	0	1	0	0	0	0	0	1	1	1	1	0	0	1	1	1	0	0	1	1	0	0	0	1	1	1	0	1	1	0	1	1	0	0	0	1	0	1	1	0	1	1	0	1	1	1
11393_at_x06	2	2	1	0	1	0	0	0	0	0	1	1	1	1	0	0	1	1	1	0	0	1	1	0	0	0	2	1	1	0	1	1	0	1	1	0	0	0	1	0	1	1	0	1	1	0	1	1	1
11393_at_x10	2	2	1	0	1	0	0	0	0	0	1	1	1	1	0	0	1	1	1	0	0	1	1	0	0	0	1	1	1	0	1	1	0	1	1	0	0	0	1	0	1	1	0	1	1	0	1	1	1
11393_at_x12	2	2	1	0	1	0	0	0	0	0	1	1	1	1	0	0	1	1	1	0	0	1	1	0	0	0	1	1	1	0	1	1	0	1	1	0	0	0	1	0	1	1	0	1	1	0	1	1	1
11393_at_x13	2	2	1	0	1	0	0	0	0	0	1	1	1	1	0	0	1	1	1	0	0	1	1	0	0	0	1	1	1	0	1	1	0	1	1	0	0	0	1	0	1	1	0	1	1	0	1	1	1
11358_at_x01	2	2	2	0	1	0	0	0	1	0	1	0	1	1	0	0	1	1	1	0	0	1	1	0	0	0	1	1	1	0	1	1	0	1	1	0	0	0	1	0	1	1	0	1	1	0	1	1	1
11360_at_x14	2	2	1	0	1	0	0	0	1	0	1	0	1	1	0	0	1	1	1	0	0	1	1	0	0	0	1	1	1	0	1	1	0	1	1	0	0	0	1	0	1	1	0	1	1	0	1	1	1
11360_at_x11	2	2	1	0	1	0	0	0	1	0	1	0	1	1	0	0	1	1	1	0	0	1	1	0	0	0	1	1	1	0	1	1	0	1	1	0	0	0	1	0	1	1	0	1	1	0	1	1	1
11361_at_x10	2	2	1	0	1	0	0	0	1	0	1	0	1	1	0	0	1	1	1	0	0	1	0	0	0	0	1	1	1	0	1	1	0	1	1	0	2	0	1	0	1	1	0	1	1	0	1	1	1
11361_at_x09	2	2	1	0	1	0	0	0	1	0	1	0	1	1	0	0	1	1	1	0	0	1	0	0	0	0	1	1	1	0	1	1	0	1	1	0	0	0	1	0	1	1	0	1	1	0	1	1	1
11361_at_x03	2	2	2	0	1	0	0	0	1	0	1	0	1	1	0	0	1	1	1	0	0	1	0	0	0	0	1	1	1	0	1	1	0	1	1	0	2	0	1	0	1	1	0	1	1	0	1	1	1
11372_at_x08	0	2	1	0	1	0	0	0	1	0	1	1	1	1	0	0	0	1	1	0	0	0	0	1	0	1	1	0	1	0	1	0	0	1	1	0	0	0	1	0	1	0	0	0	1	0	1	1	1
3157_at_x05	2	2	0	2	0	0	0	0	1	0	1	1	1	1	0	0	0	1	1	0	0	0	0	1	0	0	1	0	0	0	1	0	1	1	2	1	0	0	1	0	1	0	1	0	1	0	1	1	1
11339_at_x14	2	2	0	0	0	0	0	0	1	0	1	2	1	1	0	0	0	1	1	0	0	0	0	1	0	0	1	0	0	0	1	0	1	1	1	1	0	0	1	0	1	0	1	0	1	0	2	1	1
11310_at_x01	0	2	2	1	0	0	0	0	1	0	1	0	0	0	0	0	0	1	1	0	1	0	0	0	0	0	1	0	0	1	1	0	1	1	0	1	0	1	1	0	0	0	0	0	0	0	0	1	1
11311_at_x03	2	2	0	1	0	0	0	0	1	0	0	0	0	0	0	0	0	1	1	0	1	0	0	0	0	0	1	0	0	1	1	0	1	1	0	1	0	1	1	0	0	0	0	0	0	0	0	1	1
11311_at_x00	1	2	0	1	0	0	0	0	1	0	0	0	0	0	0	0	0	1	1	0	1	0	0	0	0	0	1	0	0	1	1	0	1	1	0	1	0	1	1	0	0	0	0	0	0	0	0	1	1
11312_at_x00	1	2	0	1	0	0	0	0	1	0	0	0	0	0	0	0	0	1	1	0	1	0	0	0	0	0	1	0	0	1	1	0	1	1	0	1	0	1	1	0	0	0	0	0	0	0	0	1	1
11241_at_x04	1	0	0	1	0	0	0	0	1	0	0	0	0	0	0	0	0	1	1	0	1	0	0	0	0	0	1	0	0	1	1	0	1	1	0	1	0	1	1	0	0	0	0	0	0	0	0	1	1
11274_at_x15	1	2	0	1	0	0	0	0	1	0	0	0	0	0	0	0	0	1	1	0	1	0	0	0	0	0	1	0	0	1	1	0	1	1	0	1	0	1	1	0	0	0	0	0	0	0	0	1	1
11274_at_x14	1	2	0	1	0	0	0	0	1	0	0	0	0	0	0	0	0	1	1	0	1	0	0	0	0	0	1	0	0	1	1	0	1	1	0	1	0	1	1	0	0	0	0	0	0	0	0	1	1
11274_at_x13	1	2	0	1	0	0	0	0	1	0	0	0	0	0	0	0	0	1	1	0	1	0	0	0	0	0	1	0	0	1	1	0	1	1	0	1	0	1	1	0	0	0	0	0	0	0	0	1	1
11274_at_x12	1	2	0	1	0	0	0	0	1	0	0	0	0	0	0	0	0	1	1	0	1	0	0	0	0	0	1	0	0	1	1	0	1	1	0	1	0	1	1	0	0	0	0	0	0	0	0	1	1
11318_at_x06	1	0	0	1	0	0	0	0	1	0	0	0	0	0	0	0	0	1	1	0	1	0	0	0	0	0	1	0	0	1	1	0	1	1	0	0	0	1	1	0	0	0	0	0	0	0	0	1	1
11318_at_x07	1	0	0	1	0	0	0	0	1	0	0	0	0	0	0	0	0	1	1	0	1	0	0	0	0	0	1	0	0	1	1	0	1	1	0	0	0	1	1	0	0	0	0	2	0	0	2	1	1
11325_at_x05	1	0	0	1	0	0	0	0	1	0	0	0	0	0	0	0	0	1	1	0	1	0	0	0	0	0	1	0	0	1	1	0	1	1	0	0	0	1	1	0	0	0	0	0	0	0	0	0	1
3097_at_x02	2	2	0	2	0	0	0	0	1	0	0	0	0	0	0	0	0	1	1	0	1	0	0	0	0	0	1	0	0	1	1	0	1	1	0	0	0	1	1	0	0	0	0	0	0	0	0	0	1
11289_at_x04	0	2	0	1	0	0	0	1	1	0	1	0	0	0	1	0	0	1	1	0	0	0	0	0	0	0	1	0	0	1	0	0	1	0	0	0	0	0	1	0	0	0	0	0	0	0	2	0	1
11289_at_x14	1	2	0	1	0	0	0	1	1	0	1	0	0	0	1	0	0	1	1	0	0	0	0	0	0	0	1	0	0	1	0	0	1	0	0	0	0	0	1	0	0	0	0	0	0	0	0	0	1
11290_at_x00	1	2	0	1	0	0	0	1	1	0	1	0	0	0	1	0	0	1	1	0	0	0	0	0	0	0	1	0	0	1	0	0	1	0	0	0	0	0	1	0	0	0	0	0	0	0	0	0	1
11291_at_x12	2	2	0	1	0	0	0	1	2	0	1	0	0	0	1	0	0	1	1	0	0	0	0	0	0	0	1	0	0	1	0	0	1	0	0	0	0	0	1	0	0	0	0	0	0	0	0	0	1
11293_at_x04	1	2	0	1	0	0	0	1	1	0	1	0	0	0	1	0	0	1	1	0	0	0	0	0	0	0	1	0	0	1	0	0	1	0	0	0	0	0	1	0	0	0	0	0	0	0	0	0	1
11293_at_x05	1	2	0	1	0	0	0	1	1	0	1	0	0	0	1	0	0	1	1	0	0	0	0	0	0	0	1	0	0	1	0	0	1	0	0	0	0	0	1	0	0	0	0	0	0	0	0	0	1
11294_g_at_x00	0	2	1	1	1	0	1	1	1	1	1	1	0	1	1	0	0	1	1	0	0	1	1	0	1	0	1	1	1	1	1	1	1	1	0	1	1	1	1	0	0	1	1	1	1	2	0	0	1
11294_g_at_x01	0	2	1	2	1	0	1	1	1	1	1	1	0	1	1	0	0	1	1	0	0	1	2	0	1	0	1	2	2	1	1	1	1	1	0	1	1	1	1	0	0	1	1	1	1	2	0	0	1
11294_g_at_x03	1	2	1	1	1	0	1	1	1	1	1	1	0	1	1	0	0	1	1	0	0	1	1	0	1	0	1	1	1	1	1	1	1	1	0	1	1	1	1	0	0	1	1	1	1	1	0	0	1
11294_g_at_x08	1	2	2	1	1	0	1	1	1	1	1	1	0	1	1	0	0	1	1	0	0	1	1	0	1	0	1	1	1	1	1	1	1	1	0	1	1	1	1	0	0	1	1	1	1	2	0	0	1
11294_g_at_x09	1	2	1	1	1	0	1	1	1	1	1	2	0	1	1	0	0	1	1	0	0	1	1	0	1	0	1	1	1	1	1	1	1	1	0	1	1	1	1	0	0	1	1	1	1	2	0	0	1
11294_g_at_x11	1	2	1	1	1	0	1	1	1	1	1	1	0	1	1	0	0	1	1	0	0	1	1	0	1	0	1	1	1	1	1	1	1	1	0	1	1	1	1	0	0	1	1	1	1	1	0	0	1
11297_at_x12	1	2	0	1	0	0	0	1	1	0	1	0	0	0	1	0	0	1	1	0	0	0	0	0	0	0	1	0	0	1	0	0	1	0	0	0	0	0	1	0	0	0	0	0	0	0	0	0	1
11298_at_x10	1	2	0	1	0	0	0	1	1	0	1	0	0	0	1	0	0	1	1	0	0	0	0	0	0	0	1	0	0	1	0	0	1	0	0	0	0	0	1	0	0	0	0	0	0	0	0	0	1
11285_at_x01	1	2	0	1	0	0	0	1	1	0	1	0	0	0	1	0	0	1	1	0	0	0	0	0	0	0	1	0	0	1	0	0	1	0	0	0	1	0	1	0	0	0	0	0	0	0	0	0	0
11285_at_x02	1	2	0	1	0	0	0	1	1	0	1	0	0	0	1	0	0	1	1	0	0	0	0	0	0	0	1	0	0	1	0	0	1	0	0	0	1	0	1	0	0	0	0	0	0	0	0	0	0
11285_at_x03	1	2	0	1	0	0	0	1	1	0	1	0	0	0	1	0	0	1	1	0	0	0	0	0	0	0	1	0	0	1	0	0	1	0	0	0	1	0	1	0	0	0	0	0	0	0	0	0	0
11285_at_x04	1	2	0	1	0	0	0	1	1	0	1	0	0	0	1	0	0	1	1	0	0	0	0	0	0	0	1	0	0	1	0	0	1	0	0	0	1	0	1	0	0	0	0	0	2	0	0	0	0
11285_at_x05	1	2	0	1	0	0	0	1	1	0	1	0	0	0	1	0	0	1	1	0	0	0	0	0	0	0	1	0	0	1	0	0	1	0	0	0	1	0	1	0	0	0	0	0	0	0	0	0	0
11285_at_x06	1	2	0	1	0	0	0	1	1	0	1	0	0	0	1	0	0	1	1	0	0	0	0	0	0	0	1	0	0	1	0	0	1	0	0	0	1	0	1	0	0	0	0	0	0	0	0	0	0
11285_at_x07	1	2	0	1	0	0	0	1	1	0	1	0	0	0	1	0	0	1	1	0	0	0	0	0	0	0	1	0	0	1	0	0	1	0	0	0	1	0	1	0	0	0	0	0	0	0	0	0	0
11285_at_x08	1	2	0	1	0	0	0	1	1	0	1	0	0	0	1	0	0	1	1	0	0	0	0	0	0	0	1	0	0	1	0	0	1	0	0	0	1	0	1	0	0	0	0	0	0	0	0	0	0
11286_at_x14	1	2	0	1	0	0	0	1	1	0	1	0	0	0	1	0	0	1	1	0	0	0	0	0	0	0	1	0	0	1	0	0	1	0	0	0	1	0	1	0	0	0	0	0	0	0	0	0	0
11286_at_x13	1	2	0	1	0	0	0	1	1	0	1	0	0	0	1	0	0	1	1	0	0	0	0	0	0	0	1	0	0	1	0	0	1	0	0	0	1	0	1	0	0	0	0	0	0	0	0	0	0
11286_at_x12	0	2	0	1	0	0	0	1	1	0	1	0	0	0	1	0	0	1	1	2	0	0	0	0	0	0	1	0	0	1	0	0	1	0	0	0	1	0	1	0	0	0	0	0	0	0	0	0	0
11286_at_x11	0	2	0	1	0	0	0	1	1	0	1	0	0	0	1	0	0	1	1	0	0	0	0	0	0	0	1	0	0	1	0	0	1	0	0	0	1	0	1	0	0	0	0	0	0	0	0	0	0
11286_at_x10	0	2	0	1	0	0	0	1	1	0	1	0	0	0	1	0	0	1	1	0	0	0	0	0	0	0	1	0	0	1	0	0	1	0	0	0	1	0	1	0	0	0	0	0	0	0	0	0	0
11286_at_x09	0	2	0	1	0	0	0	1	1	0	1	0	0	0	1	0	0	1	1	0	0	0	0	0	0	0	1	0	0	1	0	0	1	0	0	0	1	0	1	0	0	0	0	0	0	0	0	0	0
11286_at_x08	1	2	0	1	0	0	0	1	1	0	1	0	0	0	1	0	0	1	1	0	0	0	0	0	0	0	1	0	0	1	0	0	1	0	0	0	1	0	1	0	0	0	0	0	0	2	0	0	0
11286_at_x07	2	2	0	1	0	0	0	1	1	0	1	0	0	0	1	0	0	1	1	0	0	0	0	0	0	0	1	0	0	1	0	0	1	0	0	0	1	0	1	0	0	0	0	0	0	0	0	0	0
11286_at_x06	2	2	0	2	0	0	0	1	1	0	1	0	0	0	1	0	0	1	1	0	0	0	0	0	0	0	1	0	0	1	0	0	1	0	0	0	1	0	1	0	0	0	0	0	0	0	0	0	0
11286_at_x04	1	2	0	1	0	0	0	1	1	0	1	0	0	0	1	0	0	1	1	0	0	0	0	0	0	0	1	0	0	1	0	0	1	0	0	0	1	0	1	0	0	0	0	0	0	0	0	0	0
11286_at_x03	1	2	0	1	0	0	0	1	1	0	1	0	0	0	1	0	0	1	1	0	0	0	0	0	0	0	1	0	0	1	0	0	1	0	0	0	1	0	1	0	0	0	0	0	0	0	0	0	0
11286_at_x02	1	2	0	1	0	0	0	1	1	0	1	0	0	0	1	0	0	1	1	0	0	0	0	0	0	0	1	0	0	1	0	0	1	0	0	0	1	0	1	0	0	0	0	0	0	0	0	0	0
11286_at_x01	1	2	0	1	0	0	0	1	1	0	1	0	0	0	1	0	0	1	1	0	0	0	0	0	0	0	1	0	0	1	0	0	1	0	0	0	1	0	1	0	0	0	0	0	0	0	0	0	0
11286_at_x00	1	2	0	1	0	0	0	1	1	0	1	0	0	0	1	0	0	1	1	0	0	0	0	0	0	0	1	0	0	1	0	0	1	0	0	0	1	0	1	0	0	0	0	0	0	0	0	0	0
11238_at_x01	2	2	0	1	0	0	0	1	1	0	1	0	0	0	1	0	0	1	1	0	0	0	0	0	0	0	1	0	0	1	0	0	1	0	0	0	1	0	1	0	0	0	0	0	0	0	0	0	0
11238_at_x02	1	2	0	1	0	0	0	1	1	0	1	0	0	0	1	0	0	1	1	0	0	0	0	0	0	0	1	0	0	1	0	0	1	0	0	0	1	0	1	0	0	0	0	0	0	0	0	0	0
11238_at_x03	2	2	0	1	0	0	0	1	1	0	1	0	0	0	1	0	0	1	1	0	0	0	0	0	0	0	1	0	0	1	0	0	1	0	0	0	1	0	1	0	0	0	0	0	0	0	0	0	0
11238_at_x06	2	2	0	1	0	0	0	1	1	0	1	0	0	0	1	0	0	1	1	0	0	0	0	0	0	0	1	0	0	1	0	0	1	0	0	0	1	0	1	0	0	0	0	0	0	0	0	0	0
11238_at_x07	1	2	0	1	0	0	0	1	1	0	1	0	0	0	1	0	0	1	1	0	0	0	0	0	0	0	1	0	0	1	0	0	1	0	0	0	1	0	1	0	0	0	0	0	0	0	0	0	0
11238_at_x08	1	2	0	1	0	0	0	1	1	0	1	0	0	0	1	0	0	1	1	0	0	0	0	0	0	0	1	0	0	1	0	0	1	0	0	0	1	0	1	0	0	0	0	0	0	0	0	0	0
11238_at_x09	1	2	0	1	0	0	0	1	1	0	1	0	0	0	1	0	0	1	1	0	0	0	0	0	0	0	1	0	0	1	0	0	1	0	0	0	1	0	1	0	0	0	0	0	0	0	0	0	0
11238_at_x10	1	2	0	1	0	0	0	1	1	0	1	0	0	0	1	0	0	1	1	0	0	0	0	0	0	0	1	0	0	1	0	0	1	0	0	0	1	0	1	0	0	0	0	0	0	0	0	0	0
11238_at_x11	1	2	0	1	0	0	0	1	1	0	1	0	0	0	1	0	0	1	1	0	0	0	0	0	0	0	1	0	0	1	0	0	1	0	0	0	1	0	1	0	0	0	0	0	0	0	0	0	0
11238_at_x12	1	2	0	1	0	0	0	1	1	0	1	0	0	0	1	0	0	1	1	0	0	0	0	0	0	0	1	0	0	1	0	0	1	0	0	0	1	0	1	0	0	0	0	0	0	0	0	0	0
11238_at_x13	1	2	0	1	0	0	0	1	1	0	1	0	0	0	1	0	0	1	1	0	0	0	0	0	0	0	1	0	0	1	0	0	1	0	0	0	1	0	1	0	0	0	0	0	0	0	0	0	0
11238_at_x14	1	2	0	1	0	0	0	1	1	0	1	0	0	0	1	0	0	1	1	0	0	0	0	0	0	0	1	0	0	1	0	0	1	0	0	0	1	0	1	0	0	0	0	0	0	0	0	0	0
11238_at_x15	1	2	0	1	0	0	0	1	1	0	1	0	0	0	1	0	0	1	1	0	0	0	0	0	0	0	1	0	0	1	0	0	1	0	0	0	1	0	1	0	0	0	0	0	0	0	0	0	0
11300_at_x15	1	2	0	1	0	0	0	1	1	0	1	0	0	0	1	0	0	1	1	0	0	0	0	0	0	0	1	0	0	1	0	0	1	0	0	0	1	0	1	0	0	0	0	0	0	0	0	0	0
11300_at_x14	1	2	0	1	0	0	0	1	1	0	1	0	0	0	1	0	0	1	1	0	0	0	0	0	0	0	1	0	0	1	0	0	1	0	0	0	1	0	1	0	0	0	0	0	0	0	0	0	0
11300_at_x08	1	2	0	1	0	0	0	1	1	0	1	0	0	0	1	0	0	1	1	0	0	0	0	0	0	0	1	0	0	1	0	0	1	0	0	0	1	0	1	0	0	0	0	0	0	0	0	0	0
11300_at_x07	1	2	0	1	0	0	0	1	1	0	1	0	0	0	1	0	0	1	1	0	0	0	0	0	0	0	1	0	0	1	0	0	1	0	0	0	1	0	1	0	0	0	0	0	0	0	0	0	0
11300_at_x06	1	2	0	1	0	0	0	1	1	0	1	0	0	0	1	0	0	1	1	0	0	0	0	0	0	0	1	0	0	1	0	0	1	0	0	0	1	0	1	0	0	0	0	0	0	0	0	0	0
11300_at_x05	1	2	0	1	0	0	0	1	1	0	1	0	0	0	1	0	0	1	1	0	0	0	0	0	0	0	1	0	0	1	0	0	1	0	0	0	1	0	1	0	0	0	0	0	0	0	0	0	0
11300_at_x04	2	2	0	1	0	0	0	1	1	0	1	0	0	0	1	0	0	1	1	0	0	0	0	0	0	0	1	0	0	1	0	0	1	0	0	0	1	0	1	0	0	0	0	0	0	0	0	0	0
11300_at_x03	1	2	0	1	0	0	0	1	1	0	1	0	0	0	1	0	0	1	1	0	0	0	0	0	0	0	1	0	0	1	0	0	1	0	0	0	1	0	1	0	0	0	0	0	0	0	0	0	0
11300_at_x02	1	2	0	1	0	0	0	1	1	0	1	0	0	0	1	0	0	1	1	0	0	0	0	0	0	0	1	0	0	1	0	0	1	0	0	0	1	0	1	0	0	0	0	0	0	0	0	0	0
11300_at_x01	1	2	0	1	0	0	0	1	1	0	1	0	0	0	1	0	0	1	1	0	0	0	0	0	0	0	1	0	0	1	0	0	1	0	0	0	1	0	1	0	0	0	0	0	0	0	0	0	0
11239_at_x00	1	2	0	1	0	0	0	1	1	0	1	0	0	0	1	0	0	1	1	0	0	0	0	0	0	0	1	0	0	1	0	0	1	0	0	0	1	0	1	0	0	0	0	0	0	0	0	0	0
11302_at_x00	1	2	2	1	0	0	0	1	1	0	1	0	0	0	1	0	0	1	1	0	0	0	0	0	0	0	1	0	0	1	0	0	1	0	0	0	1	0	1	0	0	0	0	0	0	0	0	0	0
11302_at_x01	2	2	0	1	0	0	0	1	2	0	1	0	0	0	1	0	0	1	1	0	0	0	0	0	0	0	1	0	0	1	0	0	1	0	0	0	1	0	1	0	0	0	0	0	0	0	0	0	0
11264_f_at_x09	1	0	0	1	0	0	0	1	1	0	1	0	0	0	0	0	0	1	1	0	0	0	0	0	0	0	1	0	0	1	0	0	1	0	0	0	1	0	1	0	0	0	0	0	0	0	0	0	0
11264_f_at_x11	2	0	0	2	0	0	0	1	1	0	1	0	0	0	0	0	0	1	1	0	0	0	0	0	0	0	1	0	0	1	0	0	1	0	0	0	1	0	1	0	0	0	0	0	0	0	0	0	0
6973_at_x00	1	0	0	1	1	1	1	0	1	0	1	0	0	0	0	1	0	0	1	0	1	0	0	1	0	0	1	1	1	1	1	1	0	0	1	1	0	0	1	0	0	0	0	1	0	0	0	1	0
6973_at_x01	1	0	0	1	1	1	1	0	1	0	1	0	0	0	0	1	0	0	1	0	1	0	0	1	0	0	1	1	1	1	1	1	0	0	1	1	0	0	1	0	0	0	0	1	0	0	0	1	0
6973_at_x02	1	0	0	1	1	1	1	0	1	0	1	0	0	0	0	1	0	0	1	0	1	0	0	1	0	0	1	1	1	1	1	1	0	0	1	1	0	0	1	0	0	0	0	1	0	0	0	1	0
6973_at_x03	1	0	0	1	1	1	1	0	1	0	1	0	0	0	0	1	0	0	1	0	1	0	0	1	0	0	1	1	1	1	1	1	0	0	1	1	0	0	1	0	0	0	0	1	0	0	0	1	0
6973_at_x04	1	0	0	1	1	1	1	0	1	0	1	0	0	0	0	1	0	0	1	0	1	0	0	1	0	0	1	1	1	1	1	1	0	0	1	1	0	0	1	0	0	0	0	1	0	0	0	1	0
6973_at_x05	1	0	0	1	1	1	1	0	1	0	1	0	0	0	0	1	0	0	1	0	1	0	0	1	0	0	1	1	1	1	1	1	0	0	1	1	0	0	1	0	0	0	0	1	0	0	0	1	0
6973_at_x09	1	0	0	1	1	1	1	0	1	0	1	0	0	0	0	1	0	0	1	0	1	0	0	1	0	0	1	1	1	1	1	1	0	0	1	1	0	0	1	0	0	0	0	1	0	0	0	1	0
7481_at_x13	1	0	0	1	1	1	1	0	1	0	1	0	0	0	0	1	0	0	2	0	1	0	0	1	0	0	1	1	1	1	1	1	0	0	1	1	0	0	1	0	0	0	0	1	0	0	0	1	0
2520_at_x00	2	2	0	2	1	1	1	0	1	0	1	0	0	0	0	1	0	0	1	0	1	0	0	1	0	0	1	1	1	1	1	1	0	0	2	1	0	0	1	0	0	0	0	1	0	0	0	1	0
2520_at_x01	2	2	0	2	1	1	1	0	1	0	1	0	0	0	0	1	0	0	1	0	1	0	0	1	0	0	1	1	1	1	1	1	0	0	2	1	0	0	1	0	0	0	0	1	0	0	0	1	0
6986_i_at_x00	1	0	2	2	1	1	1	0	1	0	1	0	0	0	0	1	0	0	1	0	1	0	0	1	0	0	1	2	1	1	1	1	0	0	1	1	0	0	1	0	0	0	0	1	0	0	0	2	0
7051_at_x05	1	0	0	1	1	1	1	0	1	0	1	0	0	0	0	1	0	0	1	0	1	0	0	1	0	0	1	1	1	1	1	1	0	0	1	1	0	0	1	0	0	0	0	1	0	0	0	1	0
7452_at_x15	1	0	0	1	0	1	1	0	0	1	1	0	0	0	0	1	0	0	1	0	1	1	0	1	0	0	1	1	1	1	1	1	0	0	0	1	0	0	0	0	1	0	0	1	0	0	0	1	0
7462_at_x04	2	0	0	1	0	0	1	0	0	1	1	0	0	0	0	1	0	0	1	0	1	1	0	1	0	0	1	1	1	2	1	1	0	0	0	1	0	0	0	0	1	0	0	1	0	0	0	1	0
2446_at_x03	2	2	0	2	0	0	1	0	0	1	1	0	0	0	0	1	0	0	1	0	1	1	0	1	0	0	1	1	1	1	1	1	0	0	2	0	0	0	0	0	1	0	0	1	0	0	0	1	0
2446_at_x06	2	2	0	2	0	0	1	0	0	1	1	0	0	0	0	1	0	0	1	0	1	1	0	1	0	0	1	1	1	1	1	1	0	0	2	0	0	0	0	0	1	0	0	1	0	0	0	1	0
2449_s_at_x03	2	2	0	2	0	0	1	0	0	1	2	0	0	0	0	1	0	0	1	0	1	1	0	1	0	0	1	1	1	1	1	1	0	0	0	0	0	0	0	0	1	0	0	1	0	0	2	1	0
7424_at_x08	1	0	0	1	0	0	0	0	0	1	1	0	0	0	0	1	1	0	0	1	1	1	0	1	0	0	1	1	1	1	1	1	0	0	0	0	0	0	0	0	1	0	0	1	0	0	0	1	0
6975_at_x02	0	0	1	2	0	0	0	1	0	1	1	0	1	0	0	1	1	0	0	1	0	1	0	1	0	0	1	2	1	1	1	1	0	0	0	1	0	0	0	0	1	0	0	1	0	0	1	0	1
6975_at_x04	0	0	1	1	0	2	0	1	0	1	1	0	1	0	0	2	1	0	0	1	0	1	0	1	0	0	1	1	1	1	1	1	0	0	0	1	0	0	0	0	1	0	0	1	0	0	1	0	1
6975_at_x05	0	0	1	1	0	0	0	1	0	1	1	0	1	0	0	1	1	0	0	1	0	1	0	1	0	0	1	1	1	1	1	1	0	0	0	1	0	0	0	0	1	0	0	1	0	0	1	0	1
7410_at_x11	0	0	1	1	0	0	0	1	0	1	1	0	1	0	0	1	1	0	0	1	0	1	0	1	0	0	1	1	1	1	1	1	0	0	0	2	0	0	0	0	1	0	0	1	0	0	1	0	1
7410_at_x09	0	0	1	1	0	0	0	1	0	1	2	0	1	0	0	1	1	0	0	1	0	1	0	1	0	0	1	2	1	1	1	1	0	0	0	1	0	0	0	0	1	0	0	1	0	0	1	0	1
7410_at_x05	0	0	1	1	0	0	0	1	0	1	1	0	1	0	0	1	1	0	0	1	0	1	0	1	0	0	1	1	1	1	1	1	0	0	0	1	0	0	0	0	1	0	0	1	0	0	1	0	1
7412_at_x14	0	0	1	1	0	0	0	1	0	1	1	0	1	0	0	1	1	0	0	1	0	1	0	1	0	0	1	1	1	1	1	1	0	0	0	1	0	0	0	0	1	0	0	1	0	0	1	0	1
7015_at_x11	0	0	1	1	0	0	0	1	0	1	1	0	1	0	0	1	1	0	0	1	0	1	0	1	0	0	1	1	1	1	1	1	0	0	0	1	0	0	0	0	1	0	0	1	0	0	1	0	1
7417_at_x03	0	0	1	2	0	0	0	1	0	1	1	1	1	0	0	1	1	0	0	1	0	1	0	1	1	0	1	2	1	1	1	1	0	0	0	1	0	0	0	0	1	0	0	1	0	0	1	0	1
7417_at_x02	0	0	1	1	0	0	0	1	0	1	1	1	1	0	0	1	1	0	0	1	0	1	0	1	1	0	1	1	1	1	1	1	0	0	0	1	0	0	0	0	1	0	0	1	0	0	1	0	1
7374_at_x08	0	0	1	1	0	0	0	1	0	1	1	1	1	0	0	1	1	0	0	1	1	0	0	1	1	0	1	2	1	0	1	1	2	0	1	1	0	0	0	0	1	0	0	1	0	0	1	0	1
7375_at_x15	0	0	1	1	0	0	0	1	0	1	1	1	1	0	0	1	1	0	0	1	1	0	0	1	1	0	1	1	1	0	1	1	0	0	1	1	0	0	0	0	1	0	0	1	0	0	1	0	1
7375_at_x14	0	0	1	1	0	0	0	1	0	1	1	1	1	0	0	1	1	0	0	1	1	0	0	1	1	0	1	1	1	0	1	1	0	0	1	1	0	0	0	0	1	0	0	1	0	0	1	0	1
7375_at_x08	0	0	1	1	0	0	0	1	0	1	1	1	1	0	0	1	1	0	0	1	1	0	0	1	2	0	1	1	1	0	1	1	0	0	1	1	0	0	0	0	1	0	0	1	0	0	1	0	1
6998_at_x08	0	0	1	1	0	0	0	1	0	1	1	1	1	0	0	1	1	0	0	1	1	0	0	1	1	0	2	1	1	0	1	1	0	0	1	1	0	0	0	0	1	0	0	1	0	0	1	0	1
7384_at_x03	1	0	0	1	0	0	0	1	0	1	1	1	1	0	0	0	1	0	0	1	1	0	0	1	1	0	1	1	1	0	1	1	0	0	1	1	0	1	0	0	1	0	0	1	0	0	1	0	1
7387_at_x06	1	0	0	1	0	0	0	1	0	1	1	1	1	0	0	0	1	0	0	1	1	0	0	1	1	0	1	1	1	0	1	1	0	0	1	1	0	1	0	0	1	0	0	1	0	0	1	0	0
7388_at_x02	1	0	0	1	0	0	0	1	0	1	1	1	1	0	0	0	1	0	0	1	1	0	0	1	1	0	1	1	1	0	1	1	2	0	1	1	0	1	0	0	1	0	0	1	0	0	1	0	0
7388_at_x03	1	0	0	1	0	0	0	1	0	1	1	1	1	0	0	0	1	0	0	1	1	0	0	1	1	0	1	1	1	0	1	1	2	0	1	1	0	1	0	0	1	0	0	1	0	0	1	0	0
7389_at_x15	1	0	0	1	0	0	0	1	0	1	2	1	1	0	0	0	1	0	0	2	1	0	0	2	1	0	2	1	2	0	1	1	2	0	1	1	0	1	0	0	1	2	0	1	0	0	1	0	0
7389_at_x02	1	0	0	1	0	0	0	1	0	1	1	1	1	0	0	0	1	0	0	1	1	0	0	1	1	0	1	1	1	0	1	1	2	0	1	1	0	1	0	0	1	0	0	1	0	0	1	0	0
2453_at_x03	2	2	0	2	0	0	0	1	0	1	1	2	1	0	0	0	1	0	0	1	1	0	0	1	1	0	1	1	1	0	1	1	0	0	1	1	0	1	0	0	1	0	0	1	0	0	1	0	0
2455_at_x06	2	2	0	2	0	0	0	1	0	1	1	1	1	0	0	0	1	0	0	1	1	0	0	1	1	0	1	1	1	0	1	1	0	0	1	1	0	1	0	0	1	0	0	1	0	0	1	0	0
7001_r_at_x00	1	0	0	2	0	0	0	1	0	1	1	2	1	0	1	0	1	0	0	1	0	0	0	1	2	0	1	2	1	0	1	1	0	0	1	1	0	1	0	0	1	0	0	1	0	0	1	0	0
7000_i_at_x00	1	0	0	1	0	0	0	1	0	1	1	1	1	0	1	0	1	0	0	1	0	0	0	1	1	0	1	1	1	0	1	1	0	0	1	1	0	1	0	0	1	0	0	1	0	0	1	0	0
7393_at_x15	1	0	0	1	0	0	0	1	0	1	1	1	1	0	1	0	1	0	0	1	0	0	0	1	1	0	1	1	1	0	1	1	0	0	1	1	0	1	0	0	1	0	0	1	0	0	1	0	0
7393_at_x14	1	0	0	1	0	0	0	1	0	1	1	1	1	0	1	0	1	0	0	1	0	0	0	1	2	0	1	1	1	0	1	1	0	0	1	1	0	1	0	0	1	0	0	1	0	0	1	0	0
7397_at_x07	1	0	0	1	0	0	2	1	0	1	1	1	1	0	1	0	1	0	0	1	0	0	1	1	1	0	1	1	1	0	1	1	0	0	1	0	0	2	0	0	1	0	0	1	0	0	1	0	0
7352_at_x05	1	0	0	1	0	0	0	1	0	1	1	1	1	0	1	0	1	0	0	1	0	0	1	1	1	0	1	1	1	0	1	1	0	0	1	0	0	1	0	0	1	0	0	1	0	0	1	0	0
7354_at_x10	1	0	0	1	0	0	0	1	0	1	1	1	1	0	1	0	1	0	0	1	0	0	1	1	1	0	1	1	1	0	1	1	0	0	1	0	0	1	0	0	1	0	0	1	0	1	1	0	0
7354_at_x06	1	0	0	1	0	0	0	1	0	1	1	1	1	0	1	0	1	0	0	1	0	0	1	1	1	0	1	1	1	0	1	1	0	0	1	0	0	1	0	0	1	0	0	1	0	1	1	0	0
7355_at_x02	1	0	0	1	0	0	0	1	0	1	1	1	1	0	1	0	1	0	0	1	0	0	1	1	1	0	1	1	1	0	1	1	0	0	1	0	0	1	0	0	1	2	1	1	0	1	1	0	0
2460_at_x05	2	2	0	2	0	0	0	1	0	1	1	1	1	0	1	0	1	0	0	1	0	0	1	1	1	0	1	1	1	1	1	1	0	0	1	0	0	1	0	0	1	0	1	1	0	1	1	0	0
2460_at_x06	2	2	0	2	0	0	0	1	0	1	1	1	1	0	1	0	1	0	0	1	0	0	1	1	1	0	1	2	1	1	1	1	0	0	1	0	0	1	0	0	1	0	1	1	0	0	1	0	0
2468_s_at_x00	2	2	0	2	0	0	0	1	0	1	1	1	1	0	1	0	1	0	0	1	0	0	1	1	1	0	1	1	1	1	1	1	0	0	1	0	0	1	0	0	1	0	1	1	0	0	1	0	0
7357_at_x08	1	0	0	1	0	0	0	1	0	1	1	1	1	0	1	0	1	0	0	1	0	0	1	1	1	0	1	1	1	1	1	1	0	0	1	0	0	1	0	0	1	0	1	1	0	2	1	0	0
7357_at_x09	1	0	0	1	0	0	0	1	0	1	1	1	1	0	1	0	1	0	0	1	0	0	1	1	1	0	1	1	1	1	1	1	0	0	1	0	0	1	0	0	1	0	1	1	0	2	1	0	0
7365_at_x03	1	0	0	1	0	0	0	1	0	1	1	1	1	0	1	0	1	0	0	1	0	0	1	1	1	0	1	1	1	1	1	1	0	0	1	0	0	1	0	0	1	0	1	1	0	1	1	0	0
7365_at_x04	1	0	0	1	0	0	0	1	0	1	1	1	1	0	1	0	1	0	0	1	0	0	1	1	1	0	1	1	1	1	1	1	0	0	1	0	0	1	0	0	1	0	1	1	0	1	1	0	0
7367_at_x15	1	0	0	1	0	0	0	1	0	1	1	1	1	0	1	0	1	0	0	1	0	0	1	1	1	1	1	1	1	1	1	1	0	0	1	0	0	1	0	0	0	0	1	1	0	1	1	0	0
7367_at_x13	1	0	0	1	0	0	0	1	0	1	1	1	1	0	1	0	1	0	0	1	0	0	1	1	1	1	1	1	1	1	1	1	0	0	1	0	0	1	0	0	0	0	1	1	0	2	1	0	0
7367_at_x10	1	0	0	1	0	0	0	1	0	1	1	1	1	0	1	0	1	0	0	1	0	0	1	1	1	1	1	1	1	1	1	1	0	0	1	0	0	1	0	0	0	0	1	1	0	1	1	0	0
7018_at_x14	1	0	0	1	0	0	0	1	0	2	1	2	1	0	1	0	2	0	0	1	0	0	1	2	1	1	1	1	1	1	1	1	0	0	1	0	0	1	0	0	0	0	1	2	0	2	2	0	0
7346_at_x10	0	0	1	1	0	0	0	1	0	0	1	1	1	2	1	0	1	1	1	1	0	0	1	1	1	1	1	1	1	1	1	1	0	0	1	0	0	1	0	0	0	0	1	1	0	1	1	0	0
7351_at_x00	0	0	1	1	0	0	0	1	0	0	1	0	0	0	0	0	0	1	1	1	0	0	0	1	1	1	1	1	1	1	1	1	0	0	1	0	0	1	0	1	0	0	1	1	0	2	0	0	1
7313_at_x09	0	0	1	1	0	0	0	1	0	0	1	0	0	0	0	0	0	1	0	1	0	0	0	1	1	1	1	1	1	1	1	0	0	0	1	0	1	1	0	1	0	0	1	1	0	1	0	0	1
6979_at_x04	0	0	1	1	0	0	1	1	0	0	0	0	0	0	0	0	0	1	0	1	0	0	0	1	1	1	1	1	1	1	1	0	0	0	1	1	1	1	0	1	0	0	1	0	0	1	0	0	1
6979_at_x05	0	0	1	1	0	0	1	1	0	2	0	0	0	2	0	0	0	1	0	1	0	0	0	1	1	1	2	1	1	1	1	0	0	0	1	1	1	1	0	1	0	0	1	0	0	1	2	0	2
6979_at_x06	0	0	1	1	0	0	1	1	0	0	0	0	0	0	0	0	0	1	0	1	0	0	0	1	1	1	1	1	1	1	1	0	0	0	1	1	1	1	0	1	0	0	1	0	0	0	0	0	1
6979_at_x07	0	0	1	1	0	0	1	1	0	2	0	0	0	0	0	0	0	1	2	1	0	0	0	1	1	1	1	2	1	1	1	0	0	0	1	1	1	1	0	1	0	0	1	0	0	0	0	0	1
7322_at_x11	0	0	1	1	0	0	0	1	0	0	0	0	1	0	0	0	0	1	0	1	0	0	0	1	1	1	1	1	1	1	1	0	0	0	1	1	1	1	0	1	0	0	1	0	0	2	0	0	1
7325_at_x10	1	0	0	1	0	0	0	1	0	0	0	0	1	0	0	0	0	1	0	1	0	0	0	1	1	1	1	1	1	1	1	0	0	0	1	1	1	1	0	1	0	0	1	0	0	0	0	0	1
7284_at_x12	1	0	0	1	0	0	0	1	0	1	0	1	1	0	0	1	0	1	0	1	0	0	0	1	1	1	1	1	1	1	1	0	0	0	1	1	1	1	0	1	0	0	1	0	0	0	0	0	1
7287_at_x11	1	0	0	1	0	0	0	1	0	1	0	1	1	0	0	1	0	1	0	1	0	0	0	1	1	1	1	1	1	1	1	0	0	0	1	1	1	1	0	1	0	0	0	0	0	0	0	0	1
7288_at_x00	1	0	0	1	0	2	0	1	0	1	0	1	1	2	2	1	0	1	0	1	0	0	0	1	1	1	1	1	1	1	1	2	0	0	1	1	1	1	0	1	0	2	0	0	0	0	1	0	1
7290_at_x01	1	0	0	1	0	0	0	1	0	1	0	1	1	0	0	1	0	1	0	1	0	0	0	1	1	1	1	1	1	1	1	0	0	0	1	1	1	1	0	1	0	1	1	0	0	0	2	0	1
6980_at_x13	1	0	0	1	0	0	0	1	0	1	0	1	1	1	0	1	0	1	0	1	0	0	0	1	1	1	1	1	1	1	1	0	0	0	1	1	1	2	0	1	0	1	1	0	0	0	0	0	1
7292_at_x13	1	0	0	1	0	0	0	1	0	1	0	1	1	1	0	1	0	1	0	1	0	0	0	1	1	1	1	1	1	1	1	0	0	0	1	1	1	1	0	1	0	1	1	0	0	0	2	0	1
7292_at_x05	1	0	0	1	0	0	0	1	0	1	0	1	1	1	0	1	0	1	0	1	0	0	0	1	1	1	1	1	1	1	1	0	0	0	1	1	1	1	0	1	0	1	1	0	0	0	0	0	1
7294_at_x13	1	0	0	1	0	0	0	1	0	1	0	1	1	1	0	0	0	1	0	1	0	0	0	1	1	1	1	1	1	1	1	0	0	0	1	1	1	1	0	1	0	1	1	0	0	0	2	0	1
7294_at_x14	1	0	0	1	0	0	0	1	0	1	0	1	1	1	0	0	0	1	0	1	0	0	0	1	1	1	1	1	1	1	1	0	0	0	1	1	1	1	0	1	0	1	1	0	0	0	0	0	1
7294_at_x15	1	0	0	1	0	0	0	1	0	1	0	1	1	1	0	0	0	1	0	1	0	0	0	1	1	1	1	1	1	1	1	0	0	0	1	1	1	1	0	1	0	1	1	0	0	0	2	0	1
7295_at_x14	1	0	0	1	0	0	0	1	0	1	0	1	1	1	0	1	0	1	0	1	0	0	0	1	1	1	1	1	1	1	1	0	0	0	1	1	1	1	0	1	0	1	1	0	0	0	0	0	1
7298_at_x05	1	0	0	1	0	0	0	1	0	1	0	1	1	1	0	1	0	1	0	1	0	0	0	1	1	1	1	1	1	1	1	0	0	0	1	1	1	1	0	1	0	1	1	0	0	0	0	0	1
7300_at_x14	1	0	0	1	0	0	0	1	0	1	0	1	1	1	0	1	0	1	0	1	0	0	0	1	1	1	1	1	1	1	1	0	0	0	1	1	1	1	0	1	0	1	1	0	0	0	0	0	1
7300_at_x03	1	0	0	1	0	0	0	1	0	1	0	1	2	1	0	1	0	1	0	1	0	0	0	1	1	1	1	1	1	1	1	0	0	0	2	1	1	1	0	1	0	1	1	0	0	0	2	0	1
7305_at_x01	1	0	0	2	0	0	0	1	0	1	0	1	1	1	0	1	0	1	0	1	0	0	0	1	0	1	1	1	1	1	1	0	0	0	1	1	1	1	0	1	0	1	1	0	0	0	0	0	1
7260_at_x08	1	0	0	1	0	0	0	1	0	1	0	1	1	1	0	1	0	1	0	1	0	0	0	1	0	1	1	1	1	1	1	0	2	0	1	1	1	1	0	1	0	1	1	0	0	0	0	0	1
7023_at_x14	1	0	0	1	0	0	0	1	0	1	0	1	1	1	0	1	0	1	0	1	0	0	0	1	0	1	1	1	1	1	1	0	0	0	1	1	1	1	0	1	0	1	1	0	0	0	0	0	1
7078_at_x01	1	0	0	1	0	0	0	1	0	1	0	1	1	1	0	1	0	1	1	0	1	0	0	1	0	1	1	1	1	1	1	0	0	0	1	1	1	1	0	1	0	1	1	0	0	0	0	0	1
7264_at_x08	1	0	0	1	0	0	0	1	0	1	0	1	1	1	0	1	0	1	1	0	1	0	0	1	0	1	1	1	1	1	1	0	0	0	1	1	1	1	0	1	0	1	1	0	0	0	0	0	1
7264_at_x03	1	0	2	1	0	0	0	1	0	1	0	1	1	1	0	1	0	1	1	0	1	0	0	1	0	1	1	1	1	1	1	0	0	0	1	1	1	1	0	1	0	1	1	0	0	0	0	0	1
7265_at_x05	1	0	0	1	0	0	0	1	0	1	0	1	1	1	0	1	0	1	1	0	1	0	0	1	0	1	1	1	1	1	1	0	0	0	1	1	1	1	0	1	0	1	1	0	0	0	0	0	1
7271_at_x04	1	0	0	1	0	0	0	1	0	1	0	1	1	1	0	1	0	1	1	0	1	0	0	1	0	1	1	1	1	1	1	0	0	0	1	1	1	1	0	1	0	1	1	0	0	0	0	0	1
7273_at_x15	1	0	0	1	0	0	0	1	0	1	0	1	1	1	0	1	0	1	1	0	1	0	0	1	0	1	1	1	1	1	1	0	0	0	1	1	1	1	0	1	0	1	1	0	0	0	0	0	1
7273_at_x14	1	0	0	1	0	0	0	1	0	1	0	1	1	1	0	1	0	1	1	0	1	0	0	1	0	1	1	1	1	1	1	0	0	0	1	1	1	1	0	1	0	1	1	0	0	0	0	0	1
7273_at_x13	1	0	0	1	0	0	0	1	0	1	0	1	1	1	0	1	0	1	1	0	1	0	0	1	0	1	1	1	1	1	1	0	0	0	1	1	1	1	0	1	0	1	1	0	0	0	0	0	1
7273_at_x12	1	0	0	1	0	0	0	1	0	1	0	1	1	1	0	1	0	1	1	0	1	0	0	1	0	1	1	1	1	1	1	0	0	0	1	1	1	1	0	1	0	1	1	0	0	0	0	0	1
7273_at_x11	1	0	0	1	0	0	0	1	0	1	0	1	1	1	0	1	0	1	1	0	1	0	0	1	0	1	1	1	1	1	1	0	0	0	1	1	1	1	0	1	0	1	1	0	0	0	0	0	1
7273_at_x07	1	0	0	1	0	0	0	1	0	1	0	1	1	1	0	1	0	1	1	0	1	0	0	1	0	1	1	1	1	1	1	0	0	0	1	1	1	1	0	1	0	1	1	0	0	0	0	0	1
7006_at_x07	1	0	1	0	0	0	0	1	0	1	0	1	1	1	0	1	0	1	1	0	1	1	0	1	0	1	0	1	1	1	1	0	0	0	1	1	1	1	1	1	1	1	1	0	1	0	0	0	1
6982_at_x00	1	0	1	0	0	0	0	1	0	1	0	1	1	1	0	1	0	1	1	0	1	1	0	1	0	1	0	1	1	1	1	0	0	0	1	1	1	1	1	1	1	1	1	0	1	0	0	0	1
6982_at_x01	1	0	1	0	0	0	0	1	0	1	0	1	1	1	0	1	0	1	1	0	1	1	0	1	0	1	0	1	1	1	1	0	0	0	1	1	1	1	1	1	1	1	1	0	1	0	0	0	1
6982_at_x03	1	0	1	0	0	0	0	1	0	1	0	1	1	1	0	1	0	1	1	0	1	1	0	1	0	1	0	1	1	1	1	0	0	0	1	1	1	1	1	1	1	1	1	0	1	0	0	0	1
7255_at_x06	1	0	1	0	0	0	0	1	0	1	0	1	1	1	0	1	0	1	1	0	1	1	0	1	0	1	0	1	1	1	1	0	0	0	1	1	1	1	1	1	1	1	1	0	1	0	0	0	1
7255_at_x07	1	0	2	0	0	0	0	1	0	1	0	1	1	1	0	1	0	1	1	0	1	1	0	1	0	1	0	1	1	1	1	0	0	0	1	1	1	1	1	1	1	1	1	0	1	0	0	0	1
7257_at_x09	1	0	1	0	0	0	0	1	0	1	0	1	1	1	0	1	0	1	1	0	1	1	0	1	0	1	0	1	2	1	1	0	1	0	1	1	1	1	1	1	1	1	1	0	1	0	2	0	1
7215_at_x08	1	0	1	0	0	0	0	1	0	1	0	1	1	1	0	1	0	1	1	0	1	1	0	1	0	1	0	1	1	1	1	0	1	0	1	1	1	1	1	1	1	1	1	0	1	0	0	0	1
7217_at_x04	1	0	1	0	0	0	0	1	0	1	0	1	1	1	0	0	1	1	1	0	1	1	0	1	0	1	0	1	1	1	1	0	1	0	1	1	1	1	1	1	1	1	1	0	0	0	2	0	1
7222_at_x09	1	0	1	0	0	0	0	1	0	1	0	1	1	1	0	0	1	1	1	0	1	1	0	1	0	1	0	1	1	1	0	0	1	0	1	1	1	1	1	1	1	1	1	0	0	0	0	0	0
7223_at_x07	1	0	1	0	0	0	0	1	0	1	0	0	1	1	0	0	1	1	1	0	1	1	0	1	0	1	0	1	1	1	0	0	1	0	1	1	1	1	1	1	1	1	1	0	0	0	0	0	0
7223_at_x06	1	0	1	0	0	0	0	1	0	1	0	0	1	1	0	0	1	1	1	0	1	1	0	1	0	1	0	1	1	1	0	0	1	0	1	1	1	1	1	1	1	1	1	0	0	0	0	0	0
2472_s_at_x03	2	2	1	0	0	0	0	1	0	1	0	0	1	1	0	0	1	1	1	0	1	1	0	1	0	1	1	1	1	1	0	0	1	1	1	1	1	0	1	1	1	1	1	0	0	0	0	0	0
2473_s_at_x00	0	2	1	0	0	0	0	1	0	1	0	0	1	1	0	0	1	2	1	0	1	2	0	1	0	2	1	2	1	1	0	0	1	1	1	1	1	0	1	1	1	1	1	0	0	0	0	0	0
2473_s_at_x02	0	2	1	0	0	0	0	1	0	1	0	0	1	1	0	0	1	1	1	0	1	1	0	1	0	1	1	1	1	1	0	0	1	1	1	1	1	0	1	1	1	1	1	0	0	0	2	0	0
2474_s_at_x05	1	2	1	0	0	0	0	1	0	1	0	0	1	1	0	0	1	1	1	0	1	1	0	1	0	1	1	1	1	1	0	0	1	1	1	1	1	0	1	1	1	1	1	0	0	0	0	0	0
7228_at_x11	1	0	1	0	0	0	0	1	0	1	0	0	1	1	0	0	1	1	1	0	1	1	0	1	0	1	1	2	1	1	0	0	1	1	1	1	1	0	1	1	1	1	1	0	0	0	0	1	0
7229_at_x06	1	0	1	0	0	0	0	1	0	1	0	0	1	1	0	0	1	1	1	0	1	1	0	1	0	2	1	2	1	1	0	0	1	1	1	1	1	0	1	1	1	1	1	0	0	0	0	1	0
7230_at_x06	1	0	1	0	0	2	0	1	0	0	0	0	1	1	0	0	1	1	1	0	1	1	0	1	0	1	1	1	1	1	0	0	1	1	2	1	1	0	2	1	1	0	1	0	0	0	2	1	0
7230_at_x14	1	0	1	0	0	0	0	1	0	0	0	0	1	1	0	0	1	1	1	0	1	1	0	1	0	1	1	1	1	1	0	0	1	1	1	1	1	0	1	1	1	0	1	0	0	0	0	1	0
7231_at_x15	1	0	1	0	0	0	0	1	0	0	0	0	1	1	0	0	1	1	1	0	1	1	0	1	0	1	1	1	1	1	0	0	1	1	1	1	1	0	1	1	1	0	1	0	0	0	0	1	0
2479_at_x01	1	0	1	0	0	0	0	1	0	0	0	0	1	1	0	0	1	1	1	0	1	1	0	1	0	1	1	1	1	1	0	1	1	1	1	1	1	0	1	1	1	0	1	0	0	0	2	1	0
2481_at_x04	1	0	1	0	0	0	0	1	0	0	0	0	1	1	0	0	1	1	1	0	1	1	0	1	0	1	1	1	1	1	0	1	1	1	1	1	1	0	1	1	1	0	1	0	0	0	0	1	0
7233_at_x15	1	0	1	0	0	0	0	1	0	0	0	0	1	1	0	0	1	1	1	0	1	1	0	1	0	1	1	1	1	1	0	1	1	1	1	1	1	0	1	1	1	0	1	0	0	0	0	1	0
7235_at_x13	1	0	1	0	0	0	0	1	0	0	0	0	1	1	0	0	1	1	1	0	1	1	0	1	0	0	1	1	1	1	0	1	1	1	1	1	1	0	1	1	1	0	1	0	0	0	0	1	0
7235_at_x12	1	0	1	0	0	0	0	1	0	0	0	0	1	1	0	0	1	1	1	0	1	1	0	1	0	0	1	1	1	1	0	1	1	1	1	1	1	0	1	1	1	0	1	0	0	0	0	1	0
7193_at_x10	1	0	2	0	0	0	0	1	0	0	0	0	1	1	0	0	1	1	1	0	0	1	0	1	0	1	1	1	1	1	0	1	2	1	1	2	1	0	1	1	1	0	1	0	0	0	0	1	0
7200_at_x13	1	0	1	0	0	0	0	1	0	0	0	0	1	1	0	0	1	1	1	0	0	1	0	1	0	1	1	1	1	1	0	1	1	1	0	1	1	0	1	1	1	0	1	0	0	0	0	1	0
7202_at_x08	1	0	1	0	0	0	0	1	0	0	0	0	1	1	0	0	1	1	2	0	0	1	0	1	0	1	1	1	1	1	0	1	1	1	0	1	1	0	1	1	1	0	1	0	0	0	2	1	2
7026_at_x11	1	0	1	0	0	0	0	1	0	0	0	0	1	1	0	0	1	1	1	0	0	1	0	1	0	1	1	1	1	1	0	1	1	1	0	1	1	0	1	1	1	0	1	0	0	0	0	1	0
6963_at_x01	1	0	1	0	0	0	0	1	0	0	0	0	1	1	0	0	1	1	1	0	0	1	0	1	0	1	1	1	1	1	0	1	1	1	0	1	1	0	1	1	1	0	1	0	0	0	0	1	0
6963_at_x03	1	0	1	0	0	0	0	1	0	0	0	0	1	1	0	0	1	1	1	2	0	1	0	1	0	1	1	1	1	1	0	1	1	1	0	1	1	0	1	1	1	0	1	0	0	0	0	1	0
6964_s_at_x06	1	0	1	0	0	0	0	1	0	0	0	0	1	1	0	0	1	1	1	0	0	1	0	1	0	1	1	1	1	1	0	1	1	1	0	1	1	0	1	1	1	0	1	0	0	0	0	1	0
6964_s_at_x08	1	0	1	0	0	0	0	1	0	0	0	0	1	1	0	0	1	1	1	0	0	1	0	1	0	1	2	1	1	1	0	1	1	1	0	1	1	0	1	1	1	0	1	0	0	0	2	1	0
7207_at_x04	1	0	1	0	0	0	0	1	0	0	0	0	1	1	0	0	1	1	1	0	0	1	0	1	0	1	1	1	1	1	0	1	1	1	0	1	0	0	1	1	1	0	1	1	0	0	0	1	0
7207_at_x05	1	0	1	0	0	0	0	1	0	0	0	0	1	2	0	0	1	1	1	0	0	1	0	1	0	1	1	1	1	1	0	1	1	1	0	1	0	0	1	1	1	0	1	1	0	0	0	1	0
7209_at_x03	1	0	1	0	0	0	0	1	0	0	0	0	1	1	0	0	1	1	1	0	0	1	0	1	0	1	1	1	1	1	0	1	1	1	0	1	0	0	0	1	1	0	2	1	0	0	0	1	0
7210_at_x08	1	0	1	0	0	0	0	1	0	0	0	0	1	1	0	0	1	1	1	0	0	1	0	1	0	1	1	1	1	1	0	1	1	1	0	1	0	0	0	1	1	0	1	1	0	0	1	1	0
7212_at_x06	1	0	1	0	0	0	0	1	0	0	0	0	1	1	0	0	1	1	1	0	0	1	0	1	0	1	1	1	1	1	0	1	1	1	0	1	0	0	0	1	1	0	1	1	0	0	1	1	0
7212_at_x07	1	0	1	0	0	0	0	1	0	0	0	0	1	1	0	0	1	1	1	0	0	1	0	1	0	1	1	1	1	1	0	1	1	1	0	1	0	0	0	1	1	0	1	1	0	0	1	1	0
7213_at_x01	1	0	1	0	0	0	0	1	0	0	0	0	1	1	0	0	1	1	1	0	0	1	0	1	0	1	1	1	1	1	0	1	1	1	0	1	0	0	0	1	1	0	1	1	0	0	1	1	0
7170_at_x13	1	0	1	0	0	0	0	1	0	0	0	0	1	1	0	0	1	1	1	0	0	1	0	1	0	2	1	2	1	1	0	1	1	1	0	1	0	0	0	1	1	0	1	1	0	0	1	1	0
7174_at_x02	1	0	2	0	0	0	0	1	0	0	0	0	1	1	0	0	1	1	2	0	0	1	0	1	0	1	2	1	2	1	0	1	1	1	0	1	0	0	0	1	1	0	1	1	0	0	1	1	0
7176_at_x09	1	0	1	0	0	0	0	1	0	0	0	0	1	1	2	0	1	1	1	0	0	1	0	1	0	1	1	1	1	1	0	1	1	1	0	1	0	0	0	1	1	0	1	1	0	0	1	1	0
7178_at_x07	1	0	1	0	0	0	0	1	0	0	0	0	1	1	0	0	1	1	1	0	0	1	0	1	0	1	1	1	1	1	0	1	1	1	0	1	0	0	0	1	1	0	1	1	0	0	1	1	0
7178_at_x08	1	0	1	0	0	0	0	1	0	0	0	0	1	1	0	0	1	1	1	0	0	1	0	1	0	1	1	1	1	1	0	1	1	1	0	1	0	0	0	1	1	0	1	1	0	0	1	1	0
7029_g_at_x05	1	0	1	0	0	0	0	1	0	0	0	0	1	1	0	0	1	1	1	0	0	1	0	1	0	1	1	1	1	1	0	1	2	1	0	1	0	0	0	1	1	0	1	1	0	0	2	1	0
7055_f_at_x05	1	0	1	0	0	0	0	1	0	0	0	0	1	1	0	0	1	1	1	0	0	1	0	1	0	1	1	1	1	1	0	1	1	1	0	1	0	0	0	1	1	0	1	1	0	0	1	1	0
7187_at_x14	1	0	1	0	0	0	0	1	0	0	2	0	1	1	0	0	1	1	1	0	0	1	0	1	0	1	1	1	1	1	0	1	1	1	0	1	0	0	0	1	1	0	1	1	0	0	1	1	0
7189_at_x08	1	0	1	0	0	0	0	1	0	0	0	0	1	1	0	0	1	1	1	0	0	1	0	1	0	1	1	1	1	1	0	1	1	1	0	1	0	0	0	1	1	0	1	1	0	0	1	1	0
7148_at_x01	1	0	1	0	0	0	0	1	0	0	0	0	1	1	0	0	1	1	1	0	0	1	0	1	0	1	1	1	1	1	0	1	1	1	0	1	0	0	0	1	1	0	1	1	0	0	1	1	0
7149_at_x15	2	0	1	0	0	0	0	1	0	0	0	0	1	1	0	0	1	1	1	0	0	1	0	1	0	1	1	1	1	1	0	1	1	1	0	1	0	0	0	1	1	0	1	1	0	0	1	1	0
7152_at_x15	1	0	1	0	0	0	0	1	0	0	0	0	1	1	0	0	1	1	1	0	0	1	0	1	0	1	1	1	1	1	0	1	1	1	0	1	0	0	0	1	1	0	1	1	0	0	1	2	0
7031_at_x15	1	0	1	0	0	0	0	1	0	0	0	0	1	1	0	0	1	1	1	0	0	1	0	1	0	1	1	1	1	1	0	1	1	1	0	1	0	0	0	1	1	0	1	1	0	0	1	1	0
7154_at_x11	1	0	1	0	0	0	0	1	0	0	0	0	1	1	0	0	1	1	1	0	0	1	0	1	0	1	1	1	1	1	0	1	1	1	0	1	0	0	0	1	1	0	1	1	0	0	1	1	0
7154_at_x07	1	0	1	0	0	0	0	1	0	0	0	0	1	1	0	0	1	1	1	0	0	1	0	1	0	1	1	1	1	1	0	1	1	1	0	1	0	0	0	1	1	0	1	1	0	0	1	1	0
7154_at_x02	1	0	1	0	0	0	0	1	0	0	0	0	1	1	0	0	1	1	1	0	0	1	0	1	0	1	1	1	1	1	0	1	1	1	0	1	0	0	0	1	1	0	1	1	0	0	1	1	0
7155_at_x05	1	0	1	0	0	0	0	1	0	0	0	0	1	1	0	0	1	1	1	0	0	1	0	1	0	1	1	1	1	1	0	1	1	1	0	1	0	1	0	1	1	0	1	1	0	0	1	1	0
7155_at_x06	1	0	1	0	0	0	0	1	0	0	0	0	1	1	0	0	1	1	1	0	0	1	0	1	0	1	1	1	1	1	0	1	1	1	0	1	0	1	0	1	1	0	1	1	0	0	1	1	0
6990_at_x03	2	0	1	0	0	0	0	1	0	0	0	0	1	1	0	0	1	1	1	0	0	1	0	1	0	1	1	1	1	1	0	1	1	1	0	1	0	1	0	1	1	0	1	1	0	0	2	1	0
7157_at_x12	1	0	1	0	0	0	0	1	0	0	0	0	1	1	0	0	1	1	1	0	0	1	0	1	0	1	1	1	1	1	0	1	1	1	0	1	0	1	0	1	1	0	0	1	0	0	0	1	0
7163_at_x07	1	0	1	0	0	0	0	1	0	0	0	0	1	1	0	0	1	1	1	0	0	1	0	1	0	1	0	1	1	1	0	1	1	1	0	1	0	1	0	1	1	0	0	1	0	0	0	1	0
7164_at_x02	1	0	1	0	0	1	0	1	0	0	0	0	1	1	0	0	1	1	1	0	0	1	0	1	0	1	0	2	1	1	0	1	1	1	0	1	0	1	0	1	1	0	0	1	0	0	0	1	0
2425_at_x05	1	2	1	0	0	1	0	1	0	0	0	0	1	1	0	0	1	1	1	0	0	1	0	1	1	1	0	1	1	1	0	1	1	1	0	1	0	1	0	1	1	0	0	1	1	0	0	1	0
7128_at_x11	0	0	1	1	0	1	0	1	1	0	0	0	1	1	0	0	1	1	1	0	0	0	0	1	1	1	0	1	1	1	0	1	1	1	0	1	0	1	0	1	1	0	0	1	1	0	0	1	0
7132_at_x02	0	0	1	2	0	1	0	1	1	0	0	0	1	1	0	0	1	1	1	0	0	0	1	1	1	1	0	1	1	2	0	1	1	1	0	1	0	0	0	1	1	0	1	1	0	0	0	1	0
7132_at_x01	0	0	1	1	0	1	0	1	1	0	0	0	1	1	0	0	1	1	1	0	0	0	1	1	1	1	0	1	1	2	2	1	1	1	0	1	0	0	0	1	1	0	1	1	0	0	2	1	0
7135_at_x15	0	0	1	1	0	1	0	1	1	0	0	0	1	1	0	0	1	1	1	0	0	0	1	1	1	1	0	1	1	1	0	1	1	1	0	1	0	0	0	1	1	0	2	1	0	0	0	1	0
7136_at_x05	0	0	1	1	0	1	0	1	1	0	0	0	1	1	0	0	1	1	1	0	0	0	2	1	1	1	0	2	1	1	0	1	1	1	0	1	0	0	0	1	1	0	1	1	0	0	0	1	0
7138_at_x10	0	0	1	1	0	1	0	1	1	0	0	0	1	1	0	0	1	1	1	0	0	0	1	1	1	1	0	1	1	1	0	1	1	1	0	1	0	0	0	1	1	0	1	1	0	0	0	1	0
7139_at_x15	0	0	1	1	0	1	0	1	1	0	0	0	1	1	0	0	1	1	1	0	0	0	1	1	1	1	0	1	1	1	0	1	1	1	0	1	0	0	0	1	1	0	1	1	0	0	0	1	0
7139_at_x09	0	0	1	1	0	1	0	1	1	0	0	0	1	1	0	0	1	1	1	0	0	0	1	1	1	1	0	1	1	1	0	1	1	1	0	1	0	0	0	1	1	0	1	1	0	0	0	1	0
7139_at_x06	0	0	1	1	0	1	0	1	1	0	0	0	1	1	0	0	1	1	1	0	0	0	1	1	1	1	0	1	1	1	0	1	1	1	0	1	0	0	0	1	1	0	1	1	0	0	0	1	0
7140_at_x13	0	0	1	1	0	1	1	1	1	0	0	0	0	1	0	0	1	1	1	0	0	0	1	1	1	1	0	1	1	1	0	1	1	1	0	1	0	0	0	1	1	0	1	1	0	0	0	1	0
6968_at_x00	0	0	1	1	0	1	1	1	1	0	0	0	0	1	0	0	1	1	1	0	0	0	2	1	1	2	0	2	1	1	0	1	1	1	0	1	0	0	0	1	1	0	1	1	0	0	0	1	0
6969_at_x06	0	0	1	1	0	1	1	1	1	0	0	0	0	1	0	0	1	1	1	0	0	0	1	1	1	1	0	1	1	1	0	1	2	1	0	1	0	0	0	1	1	0	1	1	0	0	0	1	0
6971_at_x12	0	0	1	1	0	1	1	1	1	0	0	0	0	1	0	0	1	1	1	0	0	0	1	1	1	1	0	1	1	1	0	1	1	0	0	1	0	0	0	1	1	0	1	1	2	0	0	1	0
7114_at_x13	0	0	1	1	0	1	1	1	1	0	0	0	0	1	0	0	1	1	1	1	0	0	1	1	1	1	0	1	1	1	0	1	1	0	0	0	0	0	0	1	1	0	1	1	0	0	0	1	0
7079_at_x07	0	0	1	1	0	1	1	1	1	0	0	0	0	1	1	0	1	1	1	1	0	0	1	1	1	1	0	2	0	1	0	1	1	0	0	0	0	0	0	1	1	1	1	1	0	0	2	1	0
7079_at_x08	0	0	1	1	0	1	1	1	1	0	0	0	0	1	1	0	1	1	1	1	0	0	1	1	1	1	0	1	0	1	0	1	1	0	0	0	0	0	0	1	1	1	1	1	0	0	2	1	0
7083_at_x10	0	0	1	1	0	1	1	1	1	0	1	1	0	0	1	0	1	1	0	1	0	0	1	1	1	1	0	1	1	1	0	1	1	0	0	0	0	0	0	1	1	1	1	1	0	0	0	0	0
7039_at_x05	0	0	1	1	0	1	1	1	1	0	1	1	0	0	1	0	1	1	0	1	0	0	1	1	1	1	0	1	1	1	1	1	0	0	0	0	0	0	0	1	1	1	1	1	0	2	0	0	0
7089_at_x04	0	0	1	1	0	1	1	1	1	0	1	1	0	0	1	0	1	1	0	1	0	0	1	1	0	1	0	1	1	1	1	1	0	0	0	0	0	0	0	1	1	1	1	1	0	0	0	0	0
7090_at_x10	0	0	1	1	0	1	1	1	1	0	1	1	0	0	1	0	1	1	0	1	0	0	1	1	0	1	0	1	1	1	1	1	0	0	0	0	0	0	0	1	1	1	1	1	0	2	0	0	0
7090_at_x04	0	0	1	2	0	1	1	1	1	0	1	1	0	0	1	0	1	1	0	1	0	0	1	1	0	2	0	2	1	1	1	1	0	0	0	0	0	0	0	1	1	1	1	1	0	0	0	0	0
7092_at_x08	0	0	1	1	0	1	1	1	2	0	1	1	0	0	1	0	1	1	0	1	0	0	1	1	0	1	0	1	1	1	1	1	0	0	0	0	0	0	0	1	1	1	1	1	0	0	0	0	0
2428_at_x04	2	2	1	2	0	1	1	1	1	0	1	1	0	0	1	0	1	1	0	1	0	0	1	1	0	1	0	2	1	1	1	1	0	0	2	0	0	0	0	1	1	1	1	1	0	0	0	0	0
7096_at_x01	0	0	1	1	0	1	1	1	1	0	1	1	0	0	1	0	1	1	0	1	0	0	1	1	0	1	0	1	1	1	1	1	0	0	0	0	0	0	0	1	1	1	1	1	0	2	0	1	0
7101_at_x08	1	0	0	1	0	1	1	1	1	0	1	1	0	0	1	0	1	1	0	1	0	0	1	0	0	1	0	1	1	1	1	1	0	0	0	0	0	0	0	1	1	1	1	1	0	1	0	1	0
7057_at_x03	1	0	0	1	0	1	1	1	1	0	1	1	0	0	1	0	1	1	0	1	0	0	1	0	0	1	0	1	1	1	1	1	0	0	0	0	0	0	0	1	2	1	1	1	0	1	0	1	0
6960_at_x06	0	1	0	1	1	0	1	0	0	0	1	0	0	1	0	1	0	1	0	0	0	0	0	0	0	2	0	2	0	0	1	0	0	0	0	0	1	1	0	0	1	1	0	1	0	2	0	0	1
6929_at_x07	0	1	0	1	1	0	1	0	0	0	1	0	0	1	0	1	0	0	0	1	0	0	0	0	0	1	0	1	0	0	1	0	0	0	0	1	1	1	0	0	1	1	0	0	0	1	0	0	1
6929_at_x06	0	1	0	1	1	0	1	0	0	0	1	0	0	1	0	1	0	0	0	1	0	0	0	0	0	1	0	1	0	0	1	0	0	0	0	1	1	1	0	0	1	1	0	0	0	1	0	0	1
6893_at_x00	0	1	1	0	1	0	0	0	0	0	1	0	0	1	0	1	0	0	1	1	0	0	0	0	0	1	0	1	0	0	1	0	0	0	0	1	1	0	0	0	1	0	0	0	0	1	0	0	1
6900_at_x13	0	1	1	0	1	0	0	0	1	1	1	1	0	1	1	1	0	0	1	1	0	0	0	0	0	0	0	0	0	0	1	1	1	0	0	1	1	0	0	0	0	0	0	0	0	0	0	0	1
6906_at_x06	0	1	1	0	1	1	0	1	1	2	1	1	2	1	1	1	0	0	1	1	0	0	0	0	0	0	0	0	0	0	1	1	1	0	0	1	2	2	0	0	0	0	0	0	0	0	0	0	1
6907_at_x15	0	1	1	0	1	1	0	1	1	1	1	1	0	1	1	0	0	0	1	1	0	0	0	0	0	0	0	0	0	0	1	1	1	0	0	1	0	0	0	0	0	0	0	0	0	0	0	0	1
6908_at_x10	0	1	1	0	1	1	0	1	1	1	0	1	0	1	1	0	0	0	1	0	0	0	0	0	0	0	0	0	0	0	1	1	1	0	0	1	0	0	0	0	0	0	0	0	1	0	0	0	1
6802_at_x12	0	1	2	0	1	1	0	1	1	1	0	1	0	1	1	0	0	0	1	0	1	1	0	0	0	0	0	0	0	0	1	1	1	0	0	1	2	0	0	0	0	0	0	0	1	0	0	0	1
2435_at_x00	2	2	1	2	1	1	0	1	1	1	0	1	0	1	1	0	0	0	1	0	1	1	0	0	0	0	0	0	0	0	1	1	1	0	2	1	0	0	0	0	0	0	0	0	1	0	0	0	1
2435_at_x02	2	2	1	2	1	1	0	1	1	1	0	1	0	1	1	0	0	0	1	0	1	1	0	0	0	0	0	0	0	0	1	1	1	0	2	1	0	0	0	0	0	0	0	0	1	0	0	0	1
2435_at_x04	2	2	1	2	1	1	0	1	1	1	0	1	0	1	1	0	0	0	1	0	1	1	0	0	0	0	0	0	0	0	1	1	1	0	2	1	0	0	0	0	0	0	0	0	1	0	0	0	1
2435_at_x06	2	2	1	2	1	1	0	1	1	1	0	1	0	1	1	0	0	0	1	0	1	1	0	0	0	0	0	0	0	0	1	1	1	0	2	1	0	0	0	0	0	0	0	0	1	0	0	0	1
2436_g_at_x04	2	2	1	2	1	1	0	1	1	1	0	1	0	1	1	0	0	0	1	0	1	1	0	0	0	0	0	0	0	0	1	1	1	0	2	1	0	0	0	0	0	0	0	0	1	0	0	0	1
2437_s_at_x01	2	2	1	2	1	1	0	1	1	1	0	1	0	1	1	0	0	0	1	0	1	1	0	0	0	0	0	0	0	0	1	1	1	0	2	1	0	0	0	0	0	0	0	0	1	0	0	0	1
2437_s_at_x02	2	2	1	2	1	1	0	1	1	1	0	1	0	1	1	0	0	0	1	0	1	1	0	0	0	0	0	0	0	0	1	1	1	0	2	1	0	0	0	0	0	0	0	0	1	0	0	0	1
2437_s_at_x03	2	2	1	2	1	1	0	1	1	1	0	1	0	1	1	0	0	0	1	0	1	1	0	0	0	0	0	0	0	0	1	1	1	0	2	1	0	0	0	0	0	0	0	0	1	0	0	0	1
2437_s_at_x06	2	2	1	2	1	1	0	1	1	1	0	1	0	1	1	0	0	0	1	0	1	1	0	0	0	0	0	0	0	0	1	1	1	0	2	1	0	0	0	0	0	0	0	0	1	0	0	0	1
2437_s_at_x07	2	2	1	2	1	1	0	1	1	1	0	1	0	1	1	0	0	0	1	0	1	1	0	0	0	0	0	0	0	0	1	1	1	0	2	1	0	0	0	0	0	0	0	0	1	0	0	0	1
6909_at_x00	0	1	1	0	1	1	0	1	1	1	0	1	0	1	1	0	0	0	1	0	1	1	0	0	0	0	0	0	0	0	1	1	1	0	0	1	0	0	0	0	0	0	0	0	1	0	0	0	1
6909_at_x03	0	1	1	0	1	1	0	1	1	1	0	1	0	1	1	0	0	0	1	0	1	1	0	0	0	0	0	0	0	0	1	1	1	0	0	1	0	0	0	0	0	0	0	0	1	0	0	0	1
6909_at_x05	0	1	1	0	1	1	0	1	1	1	0	1	0	1	1	0	0	0	1	0	1	1	0	0	0	0	0	0	0	0	1	1	1	0	0	1	0	0	0	0	0	0	0	0	1	0	0	0	1
6909_at_x06	0	1	1	0	1	1	0	1	1	1	0	1	0	1	1	0	0	0	1	0	1	1	0	0	0	0	0	0	0	0	1	1	1	0	0	1	0	0	0	0	0	0	0	0	1	0	0	0	1
6909_at_x07	0	1	1	0	1	1	0	1	1	1	0	1	0	1	1	0	0	0	1	0	1	1	0	0	0	0	0	0	0	0	1	1	1	0	0	1	0	0	0	0	0	0	0	0	1	0	0	0	1
6909_at_x08	0	1	1	0	1	1	0	1	1	1	0	1	0	1	1	0	0	0	1	0	1	1	0	0	0	0	0	0	0	0	1	1	1	0	0	1	0	0	0	0	0	0	0	0	1	0	0	0	1
6909_at_x09	0	1	1	0	1	1	0	1	1	1	0	1	0	1	1	0	0	0	1	0	1	1	0	0	0	0	0	0	0	0	1	1	1	0	0	1	0	0	0	0	0	0	0	0	1	0	0	0	1
6909_at_x10	0	1	1	0	1	1	0	1	1	1	0	1	0	1	1	0	0	0	1	0	1	1	0	0	0	0	0	0	0	0	1	1	1	0	0	1	0	0	0	0	0	0	0	0	1	0	0	0	1
6909_at_x11	0	1	1	0	1	1	0	1	1	1	0	1	0	1	1	0	0	0	1	0	1	1	0	0	0	0	0	0	0	0	1	1	1	0	0	1	0	0	0	0	0	0	0	0	1	0	0	0	1
6909_at_x12	0	1	1	0	1	1	0	1	1	1	0	1	0	1	1	0	0	0	1	0	1	1	0	0	0	0	0	0	0	0	1	1	1	0	0	1	0	0	0	0	0	0	0	0	1	0	0	0	1
6909_at_x15	0	1	1	0	1	1	0	1	1	1	0	1	0	1	1	0	0	0	1	0	1	1	0	0	0	0	0	0	0	0	1	1	1	0	0	1	0	0	0	0	0	0	0	0	1	0	0	0	1
6912_at_x09	0	1	1	0	1	1	0	1	1	1	0	1	0	1	1	0	0	0	1	0	1	1	0	0	0	0	0	0	0	0	1	1	1	0	0	1	0	0	0	0	0	0	0	0	1	0	0	0	1
6871_at_x02	0	1	1	0	1	1	0	1	1	1	0	1	0	1	1	0	0	0	1	2	1	1	0	0	0	0	0	0	0	0	1	1	1	0	0	1	0	0	0	0	1	1	0	0	1	0	0	0	1
6768_at_x07	2	0	1	0	1	1	0	0	1	1	1	0	0	1	0	0	0	0	1	0	1	1	0	0	0	0	0	0	0	0	1	1	1	0	0	1	0	0	0	0	1	1	0	0	1	0	0	0	1
6768_at_x06	1	0	1	0	1	1	0	0	1	1	1	0	0	1	0	0	0	0	1	0	1	1	0	0	0	0	0	0	0	0	1	1	1	0	0	1	0	0	0	0	1	1	0	0	1	0	0	0	1
6768_at_x05	1	0	1	0	1	1	0	0	1	1	1	0	0	1	0	0	0	0	1	0	1	1	0	0	0	0	0	0	0	0	1	1	1	0	0	1	0	0	0	0	1	1	0	0	1	0	0	0	1
2438_at_x03	2	2	1	2	1	1	0	0	1	1	1	0	0	1	0	0	0	0	1	0	1	1	0	0	0	0	0	0	0	0	1	1	1	0	2	1	0	0	0	0	1	1	0	0	1	0	0	0	1
6829_at_x01	1	0	1	0	1	1	0	0	1	1	1	0	0	1	0	0	0	0	1	0	1	1	0	0	0	0	0	0	0	0	1	1	2	0	0	0	1	0	0	0	1	1	0	0	1	0	0	0	1
6829_at_x02	2	0	1	0	1	1	0	0	1	1	1	0	0	1	0	0	0	0	1	0	1	1	0	0	0	0	0	0	0	0	1	1	2	0	0	0	1	0	0	0	1	1	0	0	1	0	0	0	1
6834_at_x15	1	0	1	0	1	1	0	0	1	1	1	0	0	1	0	0	0	0	1	0	1	1	0	0	0	0	0	0	0	0	1	1	1	0	0	0	1	0	0	0	0	1	0	0	1	0	0	0	1
6835_at_x15	1	0	1	0	1	1	0	0	1	1	1	0	0	1	0	0	0	0	1	0	1	1	0	0	0	0	0	0	1	0	1	1	1	2	0	0	1	0	0	0	0	1	0	0	1	0	0	0	1
6804_at_x14	1	0	1	0	1	1	1	0	1	1	1	0	0	1	0	0	0	1	1	1	1	0	1	1	0	0	1	1	1	0	0	0	1	0	0	0	1	0	0	1	0	1	1	0	0	0	0	0	1
6812_at_x10	1	1	1	0	1	1	1	1	1	1	1	0	0	0	1	0	0	1	1	1	1	0	1	1	0	1	1	1	1	0	0	0	1	0	0	0	1	0	0	1	1	1	1	0	0	0	0	1	1
6812_at_x07	1	1	1	0	1	1	1	1	1	1	1	0	0	0	1	0	0	1	1	2	1	0	1	1	0	1	1	1	1	0	1	0	1	0	0	0	1	0	0	1	1	1	1	0	0	0	0	1	1
6820_at_x05	1	0	1	0	1	1	1	1	0	1	1	0	0	0	1	0	0	1	1	1	1	0	1	1	0	1	1	1	1	0	1	0	1	0	0	0	1	0	0	1	1	1	1	0	0	0	0	1	1
6820_at_x06	2	0	1	0	1	1	1	1	0	1	1	0	0	0	1	0	0	1	1	1	1	0	1	1	0	1	1	1	1	0	1	0	1	0	0	0	1	0	0	1	1	1	1	0	0	0	0	1	1
6822_at_x02	2	0	1	0	1	1	1	1	0	1	1	0	0	0	1	0	0	1	1	1	1	0	1	0	0	1	1	1	1	0	1	0	1	0	0	0	1	0	0	1	1	1	1	0	0	0	0	1	1
6782_at_x12	1	0	1	0	1	1	1	1	0	1	1	0	0	0	1	0	1	1	1	1	1	0	1	0	0	1	1	1	1	0	1	0	1	0	0	0	1	0	0	1	1	1	1	0	0	0	0	1	1
6782_at_x08	1	0	1	0	1	1	1	1	0	1	1	0	0	0	1	0	1	1	1	1	1	0	1	0	0	1	1	1	1	0	1	0	1	0	0	0	1	0	0	1	1	1	1	0	0	0	0	1	1
6795_at_x08	1	0	1	0	1	1	1	1	0	1	1	0	0	0	1	0	1	1	1	1	1	0	1	1	1	0	1	0	1	0	1	0	1	0	0	0	1	1	1	1	1	1	0	0	0	0	0	1	1
6710_at_x08	0	0	1	1	0	0	0	1	0	0	0	0	1	1	0	0	0	1	0	1	1	1	0	1	0	1	0	0	1	1	1	0	1	0	1	1	1	1	1	0	1	1	1	1	0	1	0	1	1
6717_at_x15	0	0	1	1	1	0	1	1	0	0	0	0	1	0	0	0	0	1	0	1	1	1	0	1	0	1	1	1	1	1	1	0	1	1	1	0	1	1	1	0	1	0	1	1	0	0	1	1	0
6724_at_x13	0	1	1	0	1	1	2	1	0	0	0	0	1	0	2	0	0	1	0	1	0	0	1	1	0	1	1	1	1	1	1	1	1	1	1	0	1	1	1	0	1	0	1	1	0	0	1	1	0
6725_at_x14	0	1	1	0	1	1	1	1	0	0	0	0	1	0	0	0	0	1	0	1	0	0	1	1	0	1	1	1	1	1	1	1	1	1	1	0	1	1	1	0	1	0	1	1	0	0	1	1	0
6725_at_x13	0	1	1	0	1	1	1	1	0	0	0	0	1	0	0	0	0	1	0	1	0	0	1	1	0	1	1	1	1	1	1	1	1	1	1	0	1	1	1	0	1	0	1	1	0	0	1	1	0
6725_at_x12	0	1	1	0	1	1	1	1	0	0	0	0	1	0	0	0	0	1	0	1	0	0	1	1	0	1	1	1	1	1	1	1	1	1	1	0	1	1	1	0	1	0	1	1	0	0	1	1	0
6725_at_x11	0	1	1	0	1	1	1	1	0	0	0	0	1	0	0	0	0	1	0	1	0	0	1	1	0	1	1	1	1	1	1	1	1	1	1	0	1	1	1	0	1	0	1	1	0	0	1	1	0
6725_at_x10	0	1	1	0	1	1	1	1	0	0	0	0	1	0	0	0	0	1	0	1	0	0	1	1	0	1	1	1	1	1	1	1	1	1	1	0	1	1	1	0	1	0	1	1	0	0	1	1	0
6725_at_x09	0	1	1	0	1	1	1	1	0	0	0	0	1	0	0	0	0	1	0	1	0	0	1	1	0	1	1	1	1	1	1	1	1	1	1	0	1	1	1	0	1	0	1	1	0	0	1	1	0
6725_at_x08	0	1	1	0	1	1	1	1	0	0	0	0	1	0	0	0	0	1	0	1	0	0	1	1	0	1	1	1	1	1	1	1	1	1	1	0	1	1	1	0	1	0	1	1	0	0	1	1	0
6725_at_x07	0	1	1	0	1	1	1	1	0	0	0	0	1	0	0	0	0	1	0	1	0	0	1	1	0	1	1	1	1	1	1	1	1	1	1	0	1	1	1	0	1	0	1	1	0	0	1	1	0
6725_at_x06	0	1	1	0	1	1	1	1	0	0	0	0	1	0	0	0	0	1	0	1	0	0	1	1	0	1	1	1	1	1	1	1	1	1	1	0	1	1	1	0	1	0	1	1	0	0	1	1	0
6725_at_x05	0	1	1	0	1	1	1	1	0	0	0	0	1	0	0	0	0	1	0	1	0	0	1	1	0	1	1	1	1	1	1	1	1	1	1	0	1	1	1	0	1	0	1	1	0	0	1	1	0
6725_at_x04	0	1	1	0	1	1	1	1	0	0	0	0	1	0	0	0	0	1	0	1	0	0	1	1	0	1	1	1	1	1	1	1	1	1	1	0	1	1	1	0	1	0	1	1	0	0	1	1	0
6725_at_x03	0	1	1	0	1	1	1	1	0	0	0	0	1	0	0	0	0	1	0	1	0	0	1	1	0	1	1	1	1	1	1	1	1	1	1	0	1	1	1	0	1	0	1	1	0	0	1	1	0
6725_at_x02	0	1	1	0	1	1	1	1	0	0	0	0	1	0	0	0	0	1	0	1	0	0	1	1	0	1	1	1	1	1	1	1	1	1	1	0	1	1	1	0	1	0	1	1	0	0	1	1	0
6725_at_x01	0	1	1	0	1	1	1	1	0	0	0	0	1	0	0	0	0	1	0	1	0	0	1	1	0	1	1	1	1	1	1	1	1	1	1	0	1	1	1	0	1	0	1	1	0	0	1	1	0
5896_at_x05	0	1	1	0	1	1	2	1	0	0	0	0	2	0	0	0	0	1	0	1	0	0	1	1	0	1	1	1	1	1	1	1	1	1	1	0	1	1	1	0	1	0	1	1	0	0	2	1	2
5896_at_x06	0	1	1	0	1	1	1	1	0	0	0	0	1	0	0	0	0	1	0	1	0	0	1	1	0	1	1	1	1	1	1	1	1	1	1	0	1	1	1	0	1	0	1	1	0	0	1	1	0
6687_at_x14	0	1	1	0	1	1	1	1	0	2	0	0	1	0	1	0	0	1	0	1	0	0	1	1	0	0	1	1	1	1	1	1	2	1	1	0	1	1	1	0	1	0	1	1	0	0	1	1	0
6687_at_x13	0	1	1	0	1	1	1	1	0	0	0	0	1	0	1	0	0	1	0	1	0	0	1	1	0	0	1	1	1	1	1	1	2	1	1	0	1	1	1	0	1	0	1	1	0	0	1	1	0
6691_at_x12	0	1	1	0	1	1	1	1	0	0	0	0	1	0	1	0	0	1	0	1	0	0	1	1	0	0	1	1	1	1	1	1	1	1	1	1	1	1	1	0	1	0	1	1	0	0	1	1	0
6692_at_x05	0	1	1	0	1	1	1	1	0	0	0	0	1	0	1	0	0	1	0	1	0	0	1	1	0	0	1	1	1	1	1	1	1	1	1	1	1	1	1	0	1	0	1	1	0	0	1	1	0
6693_at_x07	0	1	1	0	1	1	1	1	0	0	0	0	1	0	1	0	0	1	0	1	0	0	1	1	0	0	1	1	1	1	1	1	1	1	1	1	1	1	1	0	1	0	1	1	0	0	1	1	0
6694_at_x04	0	1	1	0	1	1	1	1	0	0	0	0	1	0	1	0	0	1	0	1	0	0	1	1	0	0	1	1	1	1	1	1	1	1	1	1	1	1	1	0	1	0	1	1	0	0	1	1	0
6694_at_x03	0	1	1	0	1	1	1	1	0	0	0	0	1	0	1	0	0	1	0	1	0	0	1	1	0	0	1	1	1	1	1	1	1	1	1	1	1	1	1	0	1	0	1	1	0	0	1	1	0
5897_at_x06	0	1	1	0	1	1	1	1	0	0	0	0	1	0	1	0	0	1	0	1	0	0	1	1	0	0	1	1	1	1	1	1	1	1	1	1	1	1	1	0	1	0	1	1	0	0	1	1	0
6696_at_x00	0	1	1	0	1	1	1	1	0	0	0	0	1	0	1	0	0	1	0	1	0	0	1	1	0	0	1	1	1	1	1	1	1	1	1	1	1	1	1	0	1	0	1	1	0	0	1	1	0
6697_at_x14	0	1	1	0	1	1	1	1	0	0	0	0	1	0	1	0	0	1	0	1	0	0	1	1	0	0	1	1	1	1	1	1	1	1	1	1	1	1	0	0	1	0	1	1	0	0	1	1	0
6697_at_x07	0	1	1	0	1	1	1	1	0	0	0	0	1	0	1	0	0	1	0	1	0	0	1	1	0	0	1	1	1	1	1	1	1	1	1	1	1	1	0	0	1	0	1	1	0	0	1	1	0
6697_at_x06	0	1	1	0	1	1	1	1	0	0	0	0	1	0	1	0	0	1	0	1	0	0	1	1	0	0	1	1	1	1	1	1	1	1	1	1	1	1	0	0	1	0	1	1	0	0	1	1	0
2406_at_x01	2	2	1	2	1	1	1	1	0	0	0	0	1	0	1	0	0	1	0	1	0	0	1	1	0	0	1	1	1	1	1	1	1	1	1	1	1	1	1	0	1	0	1	1	0	0	1	1	0
6698_at_x08	0	1	1	0	1	1	1	1	0	0	0	0	1	0	1	0	0	1	0	1	0	0	1	1	0	0	1	1	1	0	1	1	1	1	1	1	1	1	1	1	1	0	1	1	0	0	1	1	0
6698_at_x09	0	1	1	0	1	1	1	1	0	0	0	0	1	0	1	0	0	1	0	1	0	0	1	1	0	0	1	1	1	0	1	1	1	1	1	1	1	1	1	1	1	0	1	1	0	0	1	1	0
6701_at_x14	0	1	1	0	1	1	1	1	0	0	0	0	1	0	1	0	0	1	0	1	0	0	1	1	0	0	1	1	1	0	1	1	1	1	1	1	1	1	1	1	1	0	1	1	0	0	1	1	0
6704_at_x04	0	1	1	0	1	1	1	1	0	0	0	0	1	0	1	0	0	1	0	1	0	0	1	1	0	0	1	1	1	0	1	1	1	1	1	1	1	1	1	1	1	0	1	1	0	0	1	1	0
6704_at_x07	0	1	1	0	1	1	1	1	0	0	0	0	1	0	1	0	0	1	0	1	0	0	1	1	0	0	1	1	1	0	1	1	1	1	1	1	1	1	1	1	1	0	1	1	0	0	1	1	0
6705_at_x09	0	1	1	0	1	1	1	1	0	0	0	0	1	0	1	0	0	1	0	1	0	0	1	1	0	0	1	1	1	0	1	1	1	1	1	1	1	1	1	1	1	0	1	1	0	0	2	1	2
6705_at_x08	0	1	1	0	1	1	1	1	0	0	0	0	1	0	1	0	0	1	0	1	0	0	1	1	0	0	1	1	1	0	1	1	1	1	1	1	1	1	1	1	1	0	1	1	0	0	1	1	0
6663_at_x04	0	1	2	0	1	1	1	1	0	0	0	0	1	0	1	0	0	1	0	1	0	0	1	1	0	0	1	1	1	0	1	1	1	1	1	1	1	1	1	1	1	0	1	1	0	0	1	1	0
6667_at_x06	0	1	1	0	1	1	1	1	0	0	0	0	1	0	1	0	0	1	0	1	0	0	1	1	0	0	1	1	1	0	1	2	1	1	1	1	1	1	1	1	1	0	1	1	0	0	1	1	0
6669_at_x14	0	1	1	0	1	1	1	1	0	0	0	0	1	0	1	0	0	1	0	1	0	0	1	1	0	0	1	1	1	0	1	1	1	1	1	1	0	1	1	1	1	0	1	1	0	0	1	1	0
6670_at_x08	0	1	1	0	1	1	1	1	0	0	0	0	1	0	1	0	0	1	0	1	0	0	1	1	0	0	1	1	1	0	1	1	1	1	1	1	0	1	1	1	1	0	1	1	0	0	1	1	0
6674_at_x11	0	1	2	0	1	1	1	1	0	0	0	0	1	0	1	0	0	1	0	1	0	0	1	1	0	0	1	1	1	0	1	1	1	1	1	1	0	1	1	1	1	2	1	1	0	0	1	1	0
6685_at_x14	1	1	0	0	1	1	0	1	1	0	0	0	1	2	0	0	1	1	1	1	0	0	1	1	1	0	0	0	0	0	1	1	0	0	0	1	0	1	1	0	1	0	1	0	1	0	1	1	0
6641_at_x02	1	1	0	0	1	1	0	1	1	0	0	0	1	0	0	0	1	1	1	1	0	0	1	1	1	0	0	0	0	0	1	1	0	0	0	1	0	1	1	0	1	0	1	0	1	0	1	1	0
6643_at_x15	1	1	0	0	1	1	0	1	1	0	0	0	1	0	0	0	1	1	1	1	0	0	1	1	1	0	0	0	0	0	1	1	0	0	0	1	0	1	1	0	1	0	1	0	1	2	1	1	0
6643_at_x06	2	2	0	0	1	1	0	1	1	0	0	0	1	0	0	0	1	2	1	1	0	0	1	1	1	0	0	0	0	0	1	1	0	0	0	1	0	1	1	0	1	0	1	0	1	0	1	1	0
6643_at_x01	2	2	0	0	1	1	0	1	1	0	0	0	1	0	0	0	1	1	1	1	0	0	2	1	1	0	0	0	0	0	1	1	0	0	0	1	0	1	1	0	1	0	1	0	1	0	1	1	0
6644_at_x01	1	1	0	0	1	1	0	1	1	0	0	0	1	0	0	0	0	1	1	1	0	0	1	1	1	0	0	0	0	0	1	1	0	0	0	1	0	1	1	0	1	0	1	0	1	0	1	1	0
2413_at_x00	2	2	0	2	1	1	0	1	1	0	0	0	1	0	0	0	0	1	1	1	0	0	1	1	1	0	0	0	0	0	1	0	0	0	0	1	0	1	1	0	1	0	1	0	1	0	1	1	0
2416_at_x04	2	2	0	0	1	1	0	1	1	0	0	0	1	0	0	0	0	1	1	1	0	0	1	1	1	0	0	0	0	0	1	0	0	0	0	1	0	1	1	0	1	0	1	0	1	1	1	1	0
2417_at_x06	1	2	0	0	1	1	0	1	1	0	0	0	1	0	0	0	0	1	1	1	0	0	1	1	1	0	0	0	0	0	1	0	0	0	0	1	0	1	1	0	1	0	1	0	1	1	1	1	0
6653_at_x11	1	1	0	0	1	1	0	1	1	0	0	0	1	0	0	0	0	1	1	1	0	0	1	1	1	0	0	0	0	0	1	0	0	0	0	1	0	1	1	0	1	0	1	0	1	1	0	1	0
6655_at_x03	1	1	0	0	1	1	0	2	1	0	0	0	1	0	1	0	0	1	1	1	0	0	1	1	1	0	0	0	0	0	1	0	0	0	0	1	0	1	1	0	1	0	1	0	1	1	0	1	0
6656_at_x15	2	2	0	0	1	1	0	1	1	0	0	0	1	0	1	0	0	1	1	1	0	0	1	1	1	1	0	0	0	0	1	0	0	0	0	1	0	1	1	0	1	0	1	0	1	2	0	1	0
6656_at_x14	1	1	0	0	1	1	0	1	1	0	0	0	1	0	1	0	0	1	1	1	0	0	1	1	1	1	0	0	0	0	1	0	0	0	0	1	0	1	1	0	1	0	1	0	1	1	0	1	0
6620_at_x15	2	1	2	0	1	1	0	1	1	0	0	0	1	0	1	0	0	1	0	1	0	0	2	1	1	1	0	0	0	0	1	0	0	0	0	1	0	0	1	0	1	0	1	0	1	2	1	1	0
6623_at_x08	1	1	0	0	1	1	1	1	1	0	0	0	1	0	1	0	0	1	0	1	0	0	1	1	1	1	0	0	0	0	1	0	0	0	0	1	0	0	1	0	1	0	1	0	1	1	1	1	1
6623_at_x09	1	1	0	0	1	1	1	1	1	0	0	0	1	0	1	0	0	1	0	1	0	0	1	1	1	1	0	0	0	0	1	0	0	0	0	1	0	0	1	0	1	0	1	0	1	1	1	1	1
6624_at_x01	1	1	0	0	1	1	1	1	1	0	0	0	1	0	1	0	0	1	0	1	0	0	1	1	1	1	0	0	0	0	1	0	0	0	0	1	0	0	1	0	1	0	1	0	1	1	1	1	1
6624_at_x00	1	1	0	0	1	1	1	1	1	0	0	0	1	0	1	0	0	1	0	1	0	0	1	1	1	1	0	0	0	0	1	0	0	0	0	1	0	0	1	0	1	0	1	0	1	1	1	1	1
6625_at_x00	2	1	2	0	1	1	1	1	2	0	0	0	1	0	1	0	0	1	2	1	0	0	2	1	2	1	2	0	2	0	1	0	0	0	0	1	0	0	1	0	1	0	1	0	1	2	1	1	1
6626_at_x11	1	1	0	0	1	1	1	1	1	0	1	0	1	0	1	0	0	1	0	1	0	0	1	1	1	1	0	0	0	0	1	0	0	0	0	1	0	0	1	0	1	0	1	0	1	1	1	1	1
6627_at_x08	1	1	0	0	1	1	1	1	1	0	1	2	1	0	1	0	0	1	0	1	0	0	1	1	1	1	0	0	0	0	1	0	0	0	0	1	0	0	1	0	1	0	1	0	1	1	1	1	1
6628_at_x15	1	1	0	0	1	1	1	1	1	0	1	0	1	0	1	0	0	1	0	1	0	0	1	1	1	1	0	0	0	0	1	0	0	0	0	1	0	0	1	0	1	0	1	0	1	1	1	1	1
6632_at_x05	1	1	0	0	1	1	1	1	1	0	1	0	1	0	1	0	0	1	0	1	0	0	1	0	0	1	0	0	0	0	1	0	1	1	0	1	1	0	1	0	1	0	0	0	1	1	1	1	1
2357_at_x07	2	2	0	0	1	1	1	1	2	0	2	0	1	0	1	0	0	1	0	1	0	0	1	0	0	1	0	0	0	0	1	0	1	1	0	0	1	0	1	0	1	0	0	0	1	0	1	1	1
6636_at_x07	1	1	0	0	1	1	1	1	1	0	1	0	1	0	1	0	0	1	0	1	0	0	1	0	0	1	2	0	0	0	1	0	1	1	0	0	1	0	1	0	1	0	0	0	1	1	1	1	1
5902_at_x03	1	1	0	0	1	1	1	1	1	0	1	0	1	0	1	0	0	1	0	1	0	0	1	0	0	1	0	0	0	0	1	0	1	1	0	0	1	0	1	0	1	0	0	0	1	1	1	1	1
5902_at_x10	1	1	0	0	1	1	1	1	1	0	1	0	1	0	1	0	0	1	0	1	0	0	1	0	0	1	0	0	0	0	1	0	1	1	0	0	1	0	1	0	1	0	0	0	1	1	1	1	1
5902_at_x11	1	1	0	0	1	1	1	1	1	0	1	0	1	0	1	0	0	1	0	1	0	0	1	0	0	1	0	0	0	0	2	0	2	1	0	0	1	0	1	0	1	0	0	0	1	1	2	1	1
6639_at_x02	2	1	0	0	1	1	2	1	1	0	1	0	1	0	1	0	0	2	0	1	0	0	1	0	0	1	0	0	0	0	1	2	1	1	0	0	1	0	1	0	1	2	0	0	1	2	1	1	1
6639_at_x01	1	1	0	0	1	1	1	1	1	0	1	0	1	0	1	0	0	1	0	1	0	0	1	0	0	1	0	0	0	0	1	0	1	1	0	0	1	0	1	0	1	0	0	0	1	1	1	1	1
6595_at_x02	1	1	0	0	1	1	1	1	1	0	1	0	1	0	1	0	0	1	1	1	0	0	1	0	0	1	0	0	0	0	1	0	1	1	0	0	1	0	1	0	1	0	0	0	1	2	1	1	1
6596_at_x01	2	1	0	0	1	1	1	1	1	0	1	0	1	0	1	0	0	1	1	1	0	0	1	0	0	1	0	0	0	0	1	0	1	1	0	0	1	0	1	0	1	0	0	0	1	2	1	1	1
6612_at_x15	1	1	0	0	1	1	1	1	1	0	1	0	1	0	1	0	0	0	1	1	0	0	1	0	0	1	0	0	0	0	1	0	1	1	0	1	1	0	1	1	1	0	0	0	1	1	1	1	1
6614_at_x06	2	1	0	0	1	1	1	1	1	0	1	0	1	0	1	0	0	0	1	1	0	0	1	0	0	1	0	0	0	0	1	0	1	1	0	1	1	0	1	1	1	0	0	0	1	0	1	1	1
6615_at_x01	2	1	0	0	1	1	1	1	1	0	1	0	1	0	1	0	0	0	1	1	0	0	1	0	0	1	0	0	0	0	1	0	1	1	0	1	1	0	1	1	1	0	0	0	1	2	1	1	1
6574_at_x01	1	1	0	0	1	1	1	1	1	0	1	0	1	0	0	0	1	0	1	1	0	0	1	0	0	1	0	0	0	0	1	0	1	1	0	1	1	0	1	1	1	0	0	0	1	2	1	1	1
6575_at_x00	1	1	0	0	1	1	1	1	1	0	1	0	1	0	0	0	1	0	1	1	0	0	1	0	0	1	0	0	0	0	1	0	1	1	0	1	1	0	1	1	1	0	0	0	1	2	1	1	1
6582_at_x05	2	1	0	0	1	1	1	1	1	0	1	0	1	0	0	0	1	0	0	1	0	0	1	0	0	1	0	0	0	0	1	0	1	1	0	1	1	0	1	1	1	0	0	0	1	2	1	1	1
6582_at_x04	1	1	0	0	1	1	1	1	1	0	1	0	1	0	0	0	1	0	0	1	0	0	1	0	0	1	0	0	0	0	1	0	1	1	0	1	1	0	1	1	1	0	0	0	1	1	1	1	1
6583_at_x15	2	2	0	0	1	1	1	1	1	0	1	0	1	0	0	0	1	0	0	1	0	0	1	0	0	1	0	1	0	0	1	0	1	1	0	1	1	0	1	1	1	0	0	0	1	2	1	1	1
6584_at_x03	1	1	0	0	1	1	1	1	1	0	1	0	1	0	0	0	1	0	0	1	0	0	1	0	0	1	0	1	0	0	1	0	1	1	0	1	1	0	1	1	1	0	0	0	1	2	1	1	1
6585_at_x00	1	1	0	0	1	1	1	1	1	0	1	0	1	0	0	0	1	0	0	1	0	0	1	0	0	1	0	1	0	0	1	0	1	1	0	1	1	0	1	1	1	0	0	0	1	2	1	1	1
6586_at_x15	1	1	0	0	1	1	1	1	1	0	1	0	1	0	0	0	1	0	0	1	0	0	1	0	0	1	0	1	0	0	1	0	1	1	0	1	1	0	1	1	1	0	0	0	1	1	1	1	1
6589_at_x13	1	1	0	0	1	1	1	1	1	0	1	0	1	0	0	0	1	0	0	1	0	0	1	0	0	1	0	1	0	0	1	0	1	1	0	1	1	0	1	1	1	0	0	0	1	1	1	1	1
6592_at_x14	1	1	0	0	1	1	1	1	1	0	1	0	1	0	0	0	1	0	0	1	0	0	1	0	0	1	0	1	0	0	1	0	1	1	0	1	1	0	1	1	1	0	0	0	1	1	1	1	1
6552_at_x04	2	1	0	0	1	1	1	1	1	0	1	0	1	0	0	0	1	0	0	1	0	0	1	0	0	1	0	0	0	0	1	0	1	1	0	1	1	0	1	1	1	0	0	0	1	1	1	1	1
6556_at_x08	2	1	0	0	1	1	1	1	1	0	1	0	1	0	0	0	1	0	0	1	0	0	1	0	0	1	0	0	0	0	1	0	1	1	0	1	1	0	1	1	1	0	0	0	1	1	1	1	1
5881_at_x00	1	1	0	0	1	1	1	1	1	0	1	0	1	0	0	0	1	0	0	1	0	0	1	0	0	1	0	0	0	0	1	0	1	1	0	1	2	0	1	1	1	0	0	0	1	1	1	1	1
5852_at_x15	0	1	0	1	1	1	0	1	1	2	0	0	0	1	0	0	1	0	0	1	0	0	1	0	0	1	1	0	0	0	1	0	1	1	0	1	1	1	0	0	0	0	0	1	0	2	1	0	1
6496_at_x06	0	1	1	0	2	0	1	1	1	1	2	0	0	1	0	0	1	0	0	1	1	0	1	0	0	1	2	0	0	0	0	0	1	1	0	1	0	1	0	0	0	0	0	0	0	0	1	0	0
6498_at_x07	0	1	1	0	1	0	1	1	1	1	1	0	0	1	0	0	1	0	0	1	1	0	1	0	0	1	1	0	0	0	0	0	1	1	0	1	0	1	0	0	0	0	0	0	0	0	1	0	0
6499_at_x04	0	1	1	0	1	0	1	1	1	1	1	0	0	1	0	0	1	0	0	1	1	0	1	0	0	1	1	0	0	0	0	0	1	1	0	1	0	1	0	0	0	0	0	0	0	0	1	0	0
6499_at_x08	0	1	1	0	1	0	1	1	1	1	1	0	0	1	0	0	1	0	0	1	1	0	1	0	0	1	1	0	0	0	0	0	1	1	0	1	0	1	0	0	0	0	0	0	0	0	1	0	0
5889_at_x14	0	1	1	0	1	0	1	1	1	1	1	0	0	1	0	0	1	0	0	1	1	0	1	0	0	1	1	0	0	0	0	2	1	1	0	1	0	1	0	0	0	0	0	0	0	0	1	0	0
5889_at_x13	0	1	1	0	1	0	1	1	1	1	1	0	0	1	0	0	1	0	0	1	2	0	1	0	0	1	1	0	0	0	0	0	1	1	0	1	0	1	0	0	0	0	0	0	0	0	1	0	0
5889_at_x03	0	1	1	0	1	0	1	1	1	1	1	0	0	1	0	0	1	0	0	1	1	0	1	0	0	1	1	0	0	0	0	0	1	1	0	1	0	1	0	0	0	0	0	0	0	0	1	0	0
5889_at_x02	0	1	1	0	1	0	1	1	1	1	1	0	0	1	0	0	1	0	0	1	1	0	1	0	0	1	1	0	0	0	0	0	1	1	0	1	0	1	0	0	0	0	0	0	0	0	1	0	0
5889_at_x01	0	1	1	0	1	0	1	1	1	1	1	0	0	1	0	0	1	0	0	1	1	0	1	0	0	1	1	0	0	0	0	0	1	1	0	1	0	1	0	0	0	0	0	0	0	0	1	0	0
5889_at_x00	0	1	1	0	1	0	1	1	1	1	1	0	0	1	0	0	1	0	2	1	1	0	1	0	0	1	1	0	2	0	0	0	1	1	0	1	0	1	0	0	0	0	0	0	0	0	1	0	0
6502_at_x12	0	1	2	0	1	0	1	1	1	1	1	0	0	1	0	0	1	0	0	1	1	0	1	0	0	1	2	0	0	0	0	0	1	1	0	1	0	1	0	0	1	0	0	0	0	0	1	0	0
6459_at_x03	0	1	1	0	1	0	1	1	1	1	1	0	0	1	0	0	1	0	0	1	1	0	1	0	0	1	1	0	0	0	0	0	1	1	0	1	0	1	0	0	1	0	0	0	0	0	1	0	0
6459_at_x11	0	2	1	0	1	0	1	1	1	1	1	0	0	1	0	0	1	0	0	1	1	0	1	0	0	1	2	0	0	0	0	0	1	1	0	1	0	1	0	0	1	0	0	0	0	0	1	0	0
6460_at_x05	0	2	1	0	1	0	1	1	1	1	1	0	0	1	0	0	1	0	0	1	1	0	1	0	0	1	1	0	0	0	0	0	1	1	0	1	0	1	0	0	1	0	0	0	0	0	1	0	0
6460_at_x04	0	1	1	0	1	0	1	1	1	1	1	0	0	1	0	0	1	0	0	1	1	0	1	0	0	1	1	0	0	0	0	0	1	1	0	1	0	1	0	0	1	0	0	0	0	0	1	0	0
6462_at_x15	0	1	1	0	1	0	1	1	1	1	1	0	0	1	0	0	1	0	0	1	1	0	1	0	0	1	1	0	0	0	0	0	1	1	0	1	0	1	0	0	1	0	0	0	0	0	1	0	0
5831_at_x06	0	1	1	0	1	0	1	1	1	1	1	0	0	1	0	0	1	0	0	1	1	0	1	0	0	1	1	0	0	0	0	0	1	1	0	1	0	1	0	0	1	0	0	0	0	0	1	0	0
5831_at_x05	0	1	1	0	1	0	1	1	1	1	1	0	0	1	0	0	1	0	0	1	1	0	1	0	0	1	1	0	0	0	0	0	1	1	0	1	0	1	0	0	1	0	0	0	0	0	1	0	0
6471_at_x08	0	2	2	0	1	0	1	1	1	1	1	0	0	1	0	0	1	0	0	1	1	0	1	0	0	1	1	0	0	0	0	0	1	1	0	1	0	1	0	0	1	0	0	0	0	0	1	0	0
6471_at_x00	0	1	2	0	1	0	1	1	1	1	1	0	0	1	0	0	1	0	0	1	1	0	1	0	0	1	1	0	0	0	0	0	1	1	0	1	0	1	0	0	1	0	0	0	0	0	1	0	0
6476_at_x03	0	1	1	0	1	0	1	1	1	1	1	0	0	1	0	0	1	0	0	1	1	0	1	0	0	1	1	0	0	0	0	0	1	1	0	1	0	1	0	0	1	0	0	0	0	0	1	0	0
6448_at_x15	0	1	1	0	1	0	1	1	1	1	1	0	0	1	0	0	1	1	0	1	1	0	1	0	0	1	1	0	0	0	0	0	1	1	0	1	0	1	0	0	0	0	0	0	0	0	1	0	0
6448_at_x14	0	1	1	0	1	0	1	1	1	1	1	0	0	1	0	0	1	1	0	1	1	0	1	0	0	1	1	0	0	0	0	0	1	1	0	1	0	1	0	0	0	0	0	0	0	0	1	0	0
6448_at_x15	0	1	1	0	1	0	1	1	1	1	1	0	0	1	0	0	1	1	0	1	1	0	1	0	0	1	1	0	0	0	0	0	1	1	0	1	0	1	0	0	0	0	0	0	0	0	1	0	0
6448_at_x14	0	1	1	0	1	0	1	1	1	1	1	0	0	1	0	0	1	1	0	1	1	0	1	0	0	1	1	0	0	0	0	0	1	1	0	1	0	1	0	0	0	0	0	0	0	0	1	0	0
6453_at_x15	0	1	1	0	1	0	1	1	1	1	1	0	1	1	0	0	1	1	0	1	0	1	1	0	0	1	1	0	0	0	0	0	1	1	0	0	0	1	1	0	0	0	0	0	0	0	1	0	0
6453_at_x14	0	1	1	0	1	0	1	1	1	1	1	0	1	1	0	0	1	1	0	1	0	1	1	0	0	1	1	0	0	0	0	0	1	1	0	0	0	1	1	0	0	0	0	0	0	0	1	0	0
6453_at_x13	0	1	1	0	1	0	1	1	1	1	1	0	1	1	0	0	1	1	0	1	0	1	1	0	0	1	1	0	0	0	0	0	1	1	0	0	0	1	1	0	0	0	0	0	0	0	1	0	0
6453_at_x12	0	1	1	0	1	0	1	1	1	1	1	0	1	1	0	0	1	1	0	1	0	1	1	0	0	1	1	0	0	0	0	0	1	1	0	0	0	1	1	0	0	0	0	0	0	0	1	0	0
6453_at_x11	0	1	1	0	1	0	1	1	1	1	1	0	1	1	0	0	1	1	0	1	0	1	1	0	0	1	1	0	0	0	0	0	1	1	0	0	0	1	1	0	0	0	0	0	0	0	1	0	0
6453_at_x10	0	1	1	0	1	0	1	1	1	1	1	0	1	1	0	0	1	1	0	1	0	1	1	0	0	1	1	0	0	0	0	0	1	1	0	0	0	1	1	0	0	0	0	0	0	0	1	0	0
6453_at_x09	0	1	1	0	1	0	1	1	1	1	1	0	1	1	0	0	1	1	0	1	0	1	1	0	0	1	1	0	0	0	0	0	1	1	0	0	0	1	1	0	0	0	0	0	0	0	1	0	0
6453_at_x08	0	1	1	0	1	0	1	1	1	1	1	0	1	1	0	0	1	1	0	1	0	1	1	0	0	1	1	0	0	0	0	0	1	1	0	0	0	1	1	0	0	0	0	0	0	0	1	0	0
6453_at_x07	0	1	1	0	1	0	1	1	1	1	1	0	1	1	0	0	1	1	0	1	0	1	1	0	0	1	1	0	0	0	0	0	1	1	0	0	0	1	1	0	0	0	0	0	0	0	1	0	0
6453_at_x06	0	1	1	0	1	0	1	1	1	1	1	0	1	1	0	0	1	1	0	1	0	1	1	0	0	1	1	0	0	0	0	0	1	1	0	0	0	1	1	0	0	0	0	0	0	0	1	0	0
6453_at_x05	0	1	1	0	1	0	1	1	1	1	1	0	1	1	0	0	1	1	0	1	0	1	1	0	0	1	1	0	0	0	0	0	1	1	0	0	0	1	1	0	0	0	0	0	0	0	1	0	0
6453_at_x04	0	1	1	0	1	0	1	1	1	1	1	0	1	1	0	0	1	1	0	1	0	1	1	0	0	1	1	0	0	0	0	0	1	1	0	0	0	1	1	0	0	0	0	0	0	0	1	0	0
6453_at_x03	0	1	1	0	1	0	1	1	1	1	1	0	1	1	0	0	1	1	0	1	0	1	1	0	0	1	1	0	0	0	0	0	1	1	0	0	0	1	1	0	0	0	0	0	0	0	1	0	0
6453_at_x02	0	1	1	0	1	0	1	1	1	1	1	0	1	1	0	0	1	1	0	1	0	1	1	0	0	1	1	0	0	0	0	0	1	1	0	0	0	1	1	0	0	0	0	0	0	0	1	0	0
6453_at_x01	0	1	1	0	1	0	1	1	1	1	1	0	1	1	0	0	1	1	0	1	0	1	1	0	0	1	1	0	0	0	0	0	1	1	0	0	0	1	1	0	0	0	0	0	0	0	1	0	0
6453_at_x00	0	1	1	0	1	0	1	1	1	1	1	0	1	1	0	0	1	1	0	1	0	1	1	0	0	1	1	0	0	0	0	0	1	1	0	0	0	1	1	0	0	0	0	0	0	0	1	0	0
6418_at_x13	0	1	1	0	1	0	1	1	1	1	1	0	1	1	0	1	0	1	0	1	0	1	1	0	0	1	1	0	0	0	1	0	1	1	0	0	0	1	1	0	0	1	0	0	0	0	1	0	0
6427_at_x03	0	1	1	0	1	0	1	1	1	1	1	0	1	1	0	1	0	1	0	1	0	1	1	0	0	1	1	0	0	0	1	1	1	1	0	0	0	0	1	0	0	1	0	0	0	0	1	0	0
6428_at_x12	0	1	1	0	1	0	1	1	1	1	1	0	1	1	0	1	0	1	2	1	0	1	1	0	0	1	1	0	0	0	1	1	1	1	0	0	0	0	1	0	0	1	0	0	0	0	1	0	0
6429_at_x02	0	1	1	0	0	0	1	1	1	1	1	0	1	1	0	1	0	1	0	1	0	1	1	0	0	1	1	0	0	0	1	1	1	1	0	0	2	0	1	0	0	1	0	0	0	0	1	0	0
6433_at_x13	0	1	1	0	0	0	1	1	1	1	1	0	1	1	0	1	0	1	0	1	0	1	1	0	0	1	1	0	0	0	1	1	1	1	0	0	0	0	1	0	0	1	0	0	0	0	1	0	0
6435_at_x09	0	1	2	0	0	0	1	1	1	1	1	0	1	1	0	1	0	1	0	1	0	1	1	0	0	1	1	0	0	0	1	1	1	1	0	0	0	0	1	0	0	1	0	0	0	0	1	0	0
6435_at_x08	0	1	1	0	0	0	1	1	1	1	1	0	1	1	0	1	0	1	0	1	0	1	1	0	0	1	1	0	0	0	1	1	1	1	0	0	0	0	1	0	0	1	0	0	0	0	1	0	0
6435_at_x06	0	1	1	0	0	0	1	1	1	1	1	0	1	1	0	1	0	1	0	1	0	1	1	0	0	1	1	0	0	0	1	1	1	1	0	0	0	0	1	0	0	1	0	0	0	0	1	0	0
6435_at_x04	0	1	1	0	0	0	1	1	1	1	1	0	1	1	0	1	0	1	0	1	0	1	1	0	0	1	1	0	0	0	1	1	1	1	0	0	0	0	1	0	0	1	0	0	0	0	1	0	0
6323_at_x15	0	0	1	2	1	0	1	1	1	0	1	1	1	0	1	1	0	0	2	0	1	1	1	0	0	1	0	0	1	1	1	0	1	1	1	1	0	0	1	1	1	0	0	0	1	0	1	0	0
6325_at_x10	0	0	1	1	1	0	1	1	1	0	1	1	1	0	1	1	0	0	0	0	1	1	1	0	0	1	0	0	1	1	1	0	1	1	1	1	0	0	1	1	1	0	0	0	1	0	1	0	0
6329_at_x08	0	0	1	1	1	0	1	1	1	0	1	1	1	0	1	1	0	0	0	0	1	1	2	0	0	1	0	0	1	1	1	0	1	1	1	1	0	0	1	1	1	0	0	0	1	0	1	0	0
6335_at_x13	0	0	1	1	1	0	1	1	1	0	1	1	1	0	1	1	0	0	0	0	1	1	1	0	0	1	0	0	1	1	1	0	1	1	1	1	0	0	1	1	1	0	0	0	1	0	1	0	0
6335_at_x09	0	0	1	1	1	0	1	1	1	0	1	1	1	0	1	1	0	0	0	0	1	1	1	0	0	1	0	0	1	1	1	0	1	1	1	1	0	0	1	1	1	0	0	0	1	0	2	0	0
6310_at_x14	0	0	2	1	1	0	1	1	1	0	1	1	1	0	0	1	0	0	0	0	1	1	1	0	0	1	0	0	1	1	1	0	0	1	1	1	0	0	1	1	0	0	0	0	1	0	0	0	0
2315_at_x06	2	2	1	2	1	0	1	1	1	0	1	1	1	0	0	1	0	0	0	0	1	1	2	0	0	1	0	0	1	1	1	0	0	1	1	1	0	0	1	1	0	0	1	0	1	0	0	0	0
5792_at_x02	0	0	1	1	1	0	1	1	1	0	1	1	1	0	0	1	0	0	0	0	1	1	1	0	0	1	0	0	0	1	1	0	0	1	1	1	0	0	1	1	0	0	1	0	1	0	0	0	0
6279_at_x10	0	0	1	1	1	0	1	1	1	0	1	1	1	0	0	1	0	0	0	0	1	1	1	0	1	1	0	0	0	1	1	0	0	1	1	1	0	0	1	1	0	1	1	0	2	0	0	0	0
6282_at_x03	0	0	1	1	1	0	1	1	1	0	1	1	1	0	0	1	0	0	0	0	1	1	1	0	1	1	0	0	0	1	1	0	0	1	1	1	0	0	1	1	0	1	1	0	1	0	0	0	0
6294_at_x12	0	1	0	1	1	0	1	1	1	0	0	1	1	0	0	1	0	1	0	0	2	0	1	0	1	1	0	0	0	1	1	0	1	1	1	1	0	0	1	1	0	1	0	0	1	1	0	1	0
6263_at_x09	0	1	0	1	1	0	1	0	0	0	0	0	0	0	0	1	1	1	0	0	1	0	1	0	1	1	0	0	0	1	1	0	1	1	1	1	0	0	1	1	0	1	0	0	1	1	0	1	0
2317_at_x03	2	2	0	2	1	0	1	0	0	0	0	0	0	0	0	1	1	1	0	0	1	0	1	0	1	1	0	0	0	1	1	0	1	1	1	1	0	0	1	1	0	1	0	0	1	1	0	1	0
6242_at_x13	0	1	0	1	0	0	0	0	0	0	0	0	0	0	0	1	1	1	0	1	1	0	0	0	1	2	0	0	0	1	1	0	1	1	1	1	0	0	0	1	1	1	0	0	1	1	1	1	0
6243_at_x06	0	1	0	1	0	0	0	0	0	0	0	0	0	0	0	1	1	1	0	1	1	0	0	0	1	1	0	0	0	1	1	0	1	1	1	1	0	0	0	1	1	1	0	0	1	2	1	1	0
6244_at_x05	0	1	0	1	0	0	0	0	0	0	0	0	0	0	0	1	1	1	0	1	1	0	0	0	1	1	0	0	0	1	1	0	1	1	1	1	0	0	0	1	1	1	0	0	1	1	1	0	0
6244_at_x00	0	1	0	1	0	0	0	0	0	0	0	0	0	0	0	1	1	1	0	1	1	0	0	0	1	1	0	0	0	1	1	0	1	1	1	1	0	0	0	1	1	1	0	0	1	1	1	0	0
6246_at_x13	2	0	0	1	0	0	0	0	0	2	0	0	0	0	0	1	1	1	0	1	1	0	0	0	1	1	0	0	0	1	1	2	1	1	1	1	0	0	0	1	1	0	0	0	1	0	1	2	0
6216_at_x02	2	0	0	2	0	0	0	0	0	0	0	1	0	0	0	1	0	1	0	1	1	0	0	0	1	1	0	0	0	1	1	0	1	1	1	1	0	0	0	1	0	0	0	0	1	0	1	0	0
6216_at_x14	1	0	0	1	0	0	0	0	0	0	0	1	0	0	0	1	0	1	0	1	1	0	0	0	1	1	0	0	0	1	1	0	1	1	1	1	0	0	0	1	0	0	0	0	1	2	1	0	0
6217_at_x08	1	0	0	1	0	0	0	0	0	0	0	1	0	0	0	1	0	1	0	1	1	0	0	0	1	1	0	0	0	1	1	0	1	1	1	1	0	0	0	1	0	0	0	0	1	0	1	0	0
6217_at_x10	2	0	0	1	0	0	0	0	0	0	0	1	0	0	0	1	0	1	0	1	1	0	0	0	1	1	0	0	0	1	1	0	1	1	1	1	0	0	0	1	0	0	0	0	1	1	1	0	0
6224_at_x00	1	0	0	2	0	0	0	0	0	0	0	1	0	0	0	1	0	2	0	1	1	0	0	0	1	1	0	0	0	1	1	0	2	1	1	1	0	0	0	1	0	0	0	0	1	2	1	0	0
5886_at_x15	1	1	0	0	1	0	0	1	0	0	0	1	0	0	0	1	1	1	1	1	0	0	0	0	1	1	0	0	1	1	1	0	1	1	1	1	0	0	0	1	0	0	0	0	1	1	1	0	1
6164_at_x00	1	1	0	0	1	0	0	1	0	0	0	1	2	0	0	1	1	1	1	1	0	0	0	0	1	1	0	0	1	0	1	0	1	1	1	1	0	0	0	1	0	0	0	0	1	1	1	0	1
5843_at_x02	1	1	2	0	1	0	1	1	0	0	1	2	0	1	0	1	1	0	0	1	0	0	0	0	1	1	0	0	1	0	1	0	0	1	0	0	0	1	1	0	0	1	1	0	1	0	1	0	0
6149_at_x15	1	1	0	0	1	0	1	1	0	0	1	1	0	1	0	1	1	0	0	1	0	0	0	2	1	1	0	0	1	0	1	0	0	1	0	0	0	1	1	0	1	1	1	0	1	1	1	0	0
6150_at_x06	1	1	0	0	1	0	1	1	0	0	1	1	0	1	0	1	1	0	0	1	0	0	0	0	1	1	0	0	1	0	1	0	0	1	0	0	0	1	1	0	1	1	1	0	1	2	1	0	0
5799_at_x09	1	1	0	0	1	0	1	1	0	0	1	1	0	1	1	1	1	0	0	1	0	0	0	0	1	1	0	0	1	0	1	0	0	1	0	0	0	1	1	0	1	1	1	0	1	1	1	0	0
6152_at_x13	1	1	0	0	1	0	1	1	0	0	1	1	0	1	1	1	1	0	0	1	0	0	0	0	1	1	0	0	1	0	1	0	0	1	0	0	0	1	1	0	1	1	1	0	1	1	1	0	0
6121_at_x01	2	2	0	0	1	0	1	1	0	0	1	1	0	1	1	1	0	0	0	1	0	0	0	0	1	0	0	0	0	0	1	0	0	1	0	0	0	1	1	0	1	1	1	0	1	0	1	0	0
5870_at_x14	2	1	0	0	1	0	1	1	0	2	2	1	0	1	1	1	0	0	0	1	0	0	0	0	2	0	0	1	0	0	1	0	0	1	0	0	0	1	0	0	1	1	1	0	1	2	1	0	0
6137_at_x10	2	1	0	0	0	0	1	0	0	0	2	1	0	1	1	1	0	0	2	1	0	0	0	0	2	0	0	2	0	0	1	0	0	1	0	0	0	0	0	1	1	1	1	0	1	0	1	0	0
6095_at_x06	1	1	0	0	0	0	1	0	0	0	1	1	0	1	1	1	0	0	0	1	0	0	0	0	1	0	0	1	0	0	1	0	0	1	0	0	0	0	0	1	1	1	1	0	1	1	1	0	1
6097_at_x14	1	1	0	0	0	0	1	0	0	0	1	1	0	1	1	1	0	0	0	1	0	0	0	0	1	0	0	1	0	0	1	0	0	1	0	0	0	0	0	1	1	1	1	0	1	1	1	0	1
6109_at_x15	2	1	0	0	0	0	1	0	0	0	1	1	0	1	1	1	0	0	0	1	0	0	0	0	1	0	0	1	0	0	1	0	0	1	0	0	0	0	0	1	1	1	1	0	1	1	1	0	1
6081_at_x10	1	1	2	0	0	0	1	0	0	0	1	1	0	1	1	1	0	0	0	1	0	0	0	0	1	0	0	1	0	0	1	0	0	1	0	0	0	0	0	1	1	1	1	0	1	2	1	0	1
6081_at_x06	1	1	0	0	0	0	1	0	0	0	1	1	0	1	1	1	0	0	0	1	0	0	0	0	1	0	0	1	0	0	1	0	0	1	0	0	0	0	0	1	1	1	1	0	1	0	1	0	1
6053_at_x12	0	0	1	0	0	0	1	0	0	0	1	0	0	1	1	1	0	0	1	1	0	0	1	1	0	1	0	1	0	0	1	0	1	1	0	0	1	0	0	1	1	1	1	0	1	0	1	0	1
6056_at_x14	0	0	2	0	0	0	1	0	0	0	1	0	0	1	1	1	0	0	1	1	0	0	2	1	0	2	0	1	0	0	1	0	1	1	0	0	1	0	0	1	1	1	1	0	1	2	1	0	1
6060_at_x01	1	0	1	0	0	0	1	0	0	0	1	0	0	1	1	1	0	0	1	1	0	0	1	1	0	1	0	1	0	0	1	0	1	1	0	0	1	0	0	1	1	1	1	0	1	0	1	0	1
2334_s_at_x03	2	2	1	0	0	0	0	0	0	0	1	1	0	1	1	1	0	0	1	0	0	0	2	1	0	1	0	2	0	0	1	0	1	1	0	1	1	0	1	1	1	1	0	0	0	0	1	0	1
6029_at_x13	1	0	1	0	0	0	0	0	0	0	1	1	0	1	1	1	0	0	1	0	0	0	1	1	0	1	0	1	0	0	1	0	1	1	0	1	1	0	1	1	1	1	0	0	0	1	1	0	1
6031_at_x02	1	0	1	0	0	0	0	0	0	0	1	1	0	1	1	1	0	0	1	0	0	0	1	1	0	1	0	1	0	0	1	0	1	1	0	1	1	0	1	0	1	1	0	0	0	1	1	0	1
6048_at_x15	1	0	1	0	0	1	0	1	0	0	1	1	0	1	1	0	0	0	1	0	1	0	1	1	0	1	0	0	0	0	1	0	1	1	0	1	1	0	1	0	1	1	0	0	0	0	1	0	1
6048_at_x08	1	0	1	0	0	1	0	1	0	0	1	1	0	1	1	0	0	0	1	0	1	0	1	1	0	1	0	0	0	0	1	0	1	1	0	1	1	0	1	0	1	1	0	0	0	2	1	0	1
5984_at_x08	2	0	1	0	0	1	0	1	0	0	1	1	1	1	1	0	0	0	1	0	1	0	1	1	0	1	0	0	0	0	1	0	1	1	0	1	1	0	1	0	1	1	0	0	1	0	0	0	1
5988_at_x06	1	0	1	0	0	1	0	1	0	0	1	1	1	1	1	0	0	0	1	0	1	0	1	1	0	1	0	0	0	0	1	0	1	1	0	1	1	0	1	0	1	1	0	0	1	2	0	0	1
5989_at_x07	2	0	2	0	0	1	0	1	0	0	1	1	1	1	1	0	0	0	1	0	1	0	1	1	0	1	0	0	0	0	1	0	1	1	1	1	1	0	1	0	1	1	0	0	1	0	0	0	1
5995_at_x12	1	0	1	0	0	2	0	1	0	0	1	1	1	1	1	0	0	0	1	0	1	0	1	1	0	1	0	0	0	0	1	0	1	1	1	1	1	0	1	0	1	1	0	0	1	2	0	0	1
5965_at_x13	1	0	1	0	0	1	0	1	0	1	1	1	1	1	1	1	1	0	1	0	0	0	0	0	0	0	1	0	0	0	0	0	1	1	1	1	1	0	1	1	1	0	0	0	1	1	0	0	1
5966_at_x12	1	0	1	0	0	1	0	1	0	1	1	1	1	1	1	1	1	0	1	0	0	0	0	0	0	0	1	0	0	0	0	0	1	1	1	1	1	0	1	1	1	0	0	0	1	2	0	0	1
5966_at_x11	1	0	1	0	0	1	0	1	0	1	1	1	1	1	1	1	1	0	1	0	0	0	0	0	0	0	1	0	0	0	0	0	1	1	1	1	1	0	1	1	1	0	0	0	1	1	0	0	1
5972_at_x14	1	0	1	0	0	1	0	1	0	1	1	1	1	1	1	1	1	0	1	0	0	0	0	0	0	0	1	0	0	0	0	0	1	1	1	1	1	0	0	1	1	0	0	0	1	2	0	0	1
5972_at_x01	1	0	1	0	0	1	0	1	0	1	1	1	1	1	1	1	1	0	1	0	0	0	0	0	0	0	1	0	0	0	0	0	1	1	1	1	1	0	0	1	1	0	0	0	1	1	0	0	1
5974_at_x13	1	0	1	0	0	1	0	1	0	1	1	1	1	1	1	1	1	0	1	0	0	0	0	0	0	0	1	0	0	0	0	0	1	1	1	1	1	0	0	1	1	0	0	0	1	1	0	0	1
5978_at_x03	1	0	1	0	0	1	0	1	0	1	1	1	1	1	1	1	1	0	1	0	0	0	0	0	0	0	1	0	0	0	0	0	1	1	1	1	1	0	0	1	1	0	0	0	1	1	1	0	1
5937_at_x09	1	0	1	0	0	1	0	1	0	1	1	1	1	1	1	1	1	0	1	1	0	0	0	0	0	0	1	0	0	0	0	0	1	1	1	1	1	0	0	1	1	0	0	0	1	2	1	0	1
5937_at_x10	1	0	1	0	0	1	0	1	0	1	1	1	1	1	1	1	1	0	1	1	0	0	0	0	0	0	1	0	0	0	0	0	1	1	1	1	1	0	0	1	1	0	0	0	1	1	1	0	1
5938_at_x04	1	0	1	0	0	1	0	1	0	1	1	1	1	1	1	1	1	0	1	1	0	0	0	0	0	0	1	0	0	0	2	0	1	1	1	1	1	0	0	1	1	0	0	0	1	1	1	0	1
5939_at_x03	1	0	1	0	0	1	0	1	0	1	1	1	1	1	1	1	1	0	1	1	0	0	0	0	0	0	0	0	0	0	0	0	1	1	1	1	1	0	0	1	1	0	0	0	1	1	1	0	1
5939_at_x04	1	0	1	0	0	1	0	1	0	1	1	1	1	1	1	1	1	0	1	1	0	0	0	0	0	0	0	0	0	0	0	0	1	1	1	1	1	0	0	1	1	0	0	0	1	1	1	0	1
5939_at_x05	1	0	1	0	0	1	0	1	0	1	1	1	1	1	1	1	1	0	1	1	0	0	0	0	0	0	0	0	0	0	0	0	1	1	1	1	1	0	0	1	1	0	0	0	1	1	1	0	1
5939_at_x08	1	0	1	0	0	1	0	1	0	1	1	1	1	1	1	1	1	0	1	1	0	0	0	0	0	0	0	0	0	0	0	0	1	1	1	1	1	0	0	1	1	0	0	0	1	1	1	0	1
5939_at_x12	2	0	1	0	0	1	0	1	0	1	1	1	1	1	1	1	1	0	1	1	0	0	0	0	0	0	2	0	0	0	0	0	1	1	1	1	1	0	0	1	1	0	0	0	1	0	1	0	1
5939_at_x13	1	0	1	0	0	1	0	1	0	1	1	1	1	1	1	1	1	0	1	1	0	0	0	0	0	0	0	0	0	0	0	0	1	1	1	1	1	0	0	1	1	0	0	0	1	0	1	0	1
5946_at_x00	1	0	1	0	0	1	0	1	0	1	1	1	1	1	1	1	1	0	1	1	1	0	0	0	0	0	0	0	0	0	1	0	1	1	1	1	1	0	0	1	1	0	0	0	1	1	1	0	0
5925_at_x15	1	0	1	0	0	1	0	1	0	1	1	1	1	1	1	1	1	0	1	1	1	0	0	0	0	0	0	0	0	0	1	0	1	1	1	1	1	0	0	1	1	0	0	0	1	1	1	0	0
5950_at_x13	1	0	1	0	0	0	0	1	0	1	1	1	1	1	1	1	1	0	1	1	1	0	0	0	0	0	0	0	0	0	1	0	1	1	1	1	1	0	0	1	1	0	0	0	1	1	1	0	0
5950_at_x12	2	0	1	0	0	0	0	1	0	1	1	1	1	1	1	1	1	0	1	1	1	0	0	0	0	0	0	0	0	0	1	0	1	1	1	1	1	0	0	1	1	0	0	0	1	2	1	0	0
5952_at_x08	1	0	1	0	1	1	0	1	0	1	1	1	1	1	1	1	1	0	1	1	1	0	0	0	0	0	0	0	0	1	1	0	1	1	1	1	1	0	0	1	1	0	0	0	1	1	1	0	0
5954_at_x03	1	0	1	0	1	1	0	1	0	1	1	1	1	1	1	1	1	0	1	1	1	0	0	0	0	0	0	0	0	1	1	0	1	1	1	1	1	0	0	1	1	0	0	0	1	1	1	0	0
5955_at_x12	1	0	1	0	1	1	0	1	0	1	1	1	1	1	1	1	1	0	1	1	1	0	0	0	0	0	0	0	0	0	1	0	1	1	1	1	1	0	0	1	1	0	0	0	1	1	1	0	0
5803_at_x14	1	0	1	0	0	1	0	1	0	1	1	1	1	1	1	1	1	0	1	1	1	0	0	0	0	0	0	0	0	0	1	0	1	1	0	1	1	1	0	1	1	0	0	0	1	1	1	0	0
5803_at_x13	2	0	1	0	0	1	0	1	0	1	1	1	1	1	1	1	1	0	1	1	1	0	0	0	0	0	0	0	0	0	1	0	1	1	0	1	1	1	0	1	1	0	0	0	1	2	1	0	0
5803_at_x09	2	0	1	0	0	1	0	1	0	1	1	1	1	1	1	1	1	0	1	1	1	0	0	0	0	0	0	0	0	0	1	0	1	1	0	1	1	1	0	1	1	0	0	0	1	1	1	0	0
5913_at_x15	1	0	1	0	0	1	0	1	0	1	1	1	1	1	1	1	1	0	1	1	1	0	0	0	0	0	0	0	0	0	1	0	1	1	0	1	1	1	0	1	1	0	0	0	1	1	1	0	0
5914_at_x00	1	0	1	0	0	1	0	1	0	1	1	1	1	1	1	1	1	0	1	1	1	0	0	0	0	0	2	0	0	0	1	0	1	1	0	1	1	1	0	1	1	0	1	0	1	1	1	0	0
5916_at_x13	1	0	1	0	0	1	0	1	0	1	1	1	1	1	1	1	1	0	1	1	1	0	0	0	0	0	0	0	0	0	1	0	1	1	0	1	1	1	0	1	1	0	1	0	1	1	1	0	0
5917_at_x01	1	0	1	0	0	1	0	1	0	1	1	1	1	1	1	1	1	0	1	1	1	0	0	0	0	0	0	0	0	0	1	0	1	1	0	1	1	1	0	1	1	0	1	0	1	1	1	0	0
3357_at_x12	1	0	2	0	0	1	0	1	0	1	1	1	1	1	1	1	1	0	2	1	1	0	0	0	0	0	0	0	0	0	1	0	1	1	0	1	1	1	0	1	1	0	1	0	1	1	1	0	0
5808_i_at_x00	2	1	0	1	1	0	1	1	1	1	1	1	1	1	0	0	1	1	1	1	1	1	1	0	1	1	1	1	0	1	1	0	1	1	1	1	1	0	0	1	2	0	0	1	1	2	0	1	1
5808_i_at_x01	2	1	0	1	1	0	1	1	1	1	1	1	1	1	0	0	1	1	1	1	1	1	1	0	1	1	1	1	0	1	1	0	1	1	1	1	1	0	0	1	1	0	0	1	1	2	0	1	1
5808_i_at_x02	1	1	0	1	1	0	1	1	1	1	1	1	1	1	0	0	1	1	1	1	1	1	1	0	1	1	1	1	0	1	1	0	1	1	1	1	1	0	0	1	1	0	0	1	1	2	0	1	1
5808_i_at_x03	1	1	0	1	1	0	1	1	1	1	1	1	1	1	0	0	1	1	1	1	1	1	1	0	1	1	1	1	0	1	1	0	1	1	1	1	1	0	0	1	1	0	0	1	1	2	0	1	1
5808_i_at_x04	2	1	0	1	1	0	1	1	1	1	1	1	1	1	0	0	1	1	1	1	1	1	1	0	1	1	1	1	0	1	1	0	1	1	1	1	1	0	0	1	1	0	0	1	1	0	0	1	1
5808_i_at_x05	2	1	0	1	1	0	1	1	1	1	1	1	1	1	0	0	1	1	1	1	1	1	1	0	1	1	1	1	0	1	1	0	1	1	1	1	1	0	0	1	1	0	0	1	1	0	0	1	1
5808_i_at_x06	1	1	0	1	1	0	1	1	1	1	1	1	1	1	0	0	1	1	1	1	1	1	1	0	1	1	1	1	0	1	1	0	1	1	1	1	1	0	0	1	1	0	0	1	1	0	0	1	1
5808_i_at_x07	2	1	0	1	1	0	1	1	1	1	1	2	1	1	0	0	1	1	1	1	1	1	1	0	1	1	1	1	0	1	1	0	1	1	1	1	1	0	0	1	1	0	0	1	1	0	0	1	1
5809_i_at_x02	0	1	0	1	1	0	0	0	1	0	1	0	1	1	0	0	1	1	0	1	1	0	0	0	0	1	1	0	0	1	1	0	0	0	0	1	1	0	0	1	0	0	0	1	1	0	0	1	0
2273_at_x05	2	2	0	2	1	0	0	0	1	0	1	0	1	1	0	0	1	1	0	1	1	0	0	0	0	1	1	0	0	1	1	0	0	0	0	1	1	0	0	1	0	0	0	1	1	0	0	1	0
5486_at_x12	0	1	0	0	1	0	0	0	1	0	1	0	1	1	0	0	1	1	0	1	1	0	0	0	0	1	1	0	0	1	1	0	0	0	0	1	1	0	0	1	0	0	0	1	1	0	0	1	0
5486_at_x00	0	1	0	0	1	0	0	0	1	0	1	0	1	1	0	0	1	1	0	1	1	0	0	0	0	1	1	0	0	1	1	2	0	0	0	1	1	0	0	1	0	0	0	1	1	0	0	1	0
5813_at_x00	0	1	0	2	1	0	0	0	1	0	1	0	1	1	0	0	1	1	0	1	1	0	0	0	0	1	1	0	0	1	1	0	0	0	0	1	1	0	0	1	0	0	0	1	1	0	0	1	0
5814_at_x01	0	0	0	1	1	1	0	0	1	0	0	0	1	1	0	1	1	1	0	1	1	0	0	1	0	1	1	0	0	1	1	0	0	0	0	1	1	1	0	1	0	0	0	1	1	0	0	1	0
5814_at_x00	0	2	0	1	1	1	0	0	1	0	0	0	1	1	0	1	1	1	0	1	1	0	0	1	0	1	1	0	0	1	1	0	0	0	0	1	1	1	0	1	0	0	0	1	1	0	0	1	0
5769_at_x01	0	1	0	1	1	1	0	0	0	0	1	1	1	1	0	1	1	1	0	1	0	0	0	0	0	1	1	0	0	1	1	0	0	0	0	1	1	2	0	1	0	1	0	1	1	0	0	1	0
5770_at_x06	0	1	0	1	1	1	0	0	0	0	1	1	1	1	0	1	1	1	0	1	0	0	0	0	0	1	1	0	0	1	1	0	0	0	0	1	1	1	0	1	0	1	0	1	1	0	0	1	0
5770_at_x05	0	1	0	1	1	1	0	0	0	0	1	1	1	1	0	1	1	1	0	1	0	0	0	0	0	1	1	0	0	1	1	0	0	0	0	1	1	1	0	1	0	1	0	1	1	0	0	1	0
5774_at_x04	0	1	0	1	1	1	0	0	0	1	1	1	1	0	0	1	1	1	0	1	0	0	0	1	0	1	1	0	0	1	1	0	1	0	0	1	1	1	0	1	0	1	0	1	0	0	0	1	0
5775_at_x15	0	1	0	1	1	1	0	0	0	1	1	1	1	0	0	1	0	1	0	1	0	0	0	1	0	1	1	0	0	1	1	0	1	0	0	1	1	1	0	1	0	1	0	1	0	0	0	1	0
5775_at_x14	0	1	0	1	1	1	0	0	0	1	1	1	1	0	2	1	0	1	0	1	0	0	0	1	0	1	1	0	0	1	1	2	1	0	0	1	1	1	0	1	0	1	0	1	0	0	0	1	0
5777_at_x02	0	1	0	1	1	1	0	0	0	1	1	1	1	0	0	1	0	1	0	1	0	0	0	2	0	1	1	0	0	1	1	0	0	0	0	1	1	1	0	1	0	1	0	1	0	0	0	1	0
5777_at_x03	0	1	0	1	1	1	0	0	0	1	1	1	1	0	0	1	0	1	0	1	0	0	0	1	0	1	1	0	0	1	1	0	0	0	0	1	1	1	0	1	0	1	0	1	0	0	0	1	0
5777_at_x04	0	1	0	1	1	1	0	0	0	1	1	1	1	0	0	1	0	1	0	1	0	0	0	1	0	1	1	0	0	1	1	0	0	0	0	1	1	1	0	1	0	1	0	1	0	0	0	1	0
5777_at_x10	0	1	0	1	1	1	0	0	0	1	1	1	1	0	0	1	0	1	0	1	0	0	0	1	0	1	1	0	0	1	1	0	0	0	0	1	1	1	0	1	0	1	0	1	0	0	0	1	0
5487_at_x07	0	1	0	1	1	1	2	0	0	1	1	1	1	0	2	1	0	1	0	1	0	0	0	1	0	1	1	0	0	1	1	0	0	0	0	1	1	1	0	1	0	1	0	1	0	0	2	1	0
5779_at_x08	0	1	0	1	1	1	0	0	0	1	1	1	1	0	0	1	0	1	1	1	0	0	0	1	0	1	1	0	0	1	1	0	0	0	0	1	1	1	0	1	0	1	0	1	0	0	0	1	0
5780_at_x10	0	1	0	1	1	1	0	0	0	1	1	1	1	0	0	1	0	1	1	1	0	0	0	1	0	1	1	0	0	1	1	0	0	0	0	1	1	1	0	1	0	1	0	1	0	0	0	1	0
5780_at_x07	0	1	0	1	1	1	0	0	0	1	1	1	1	0	0	1	0	1	1	1	0	0	0	1	0	1	1	0	0	1	1	0	0	0	0	1	1	2	0	1	0	1	0	1	0	0	0	1	0
5780_at_x00	0	1	0	1	1	1	0	0	0	1	1	1	1	0	0	1	0	1	1	1	0	0	0	1	0	1	1	0	0	1	1	0	0	0	0	1	1	1	0	1	0	1	0	1	0	0	0	1	0
5747_at_x04	0	1	0	1	1	1	1	0	0	1	1	1	1	0	0	1	0	0	1	0	0	0	0	0	0	1	1	0	0	1	0	0	0	0	1	1	1	1	0	1	0	1	0	0	0	0	0	1	0
5751_at_x15	0	1	0	1	0	1	1	0	0	1	1	1	1	0	0	1	0	0	1	0	0	0	0	0	0	1	1	0	0	1	0	0	0	0	1	1	1	1	0	1	0	1	0	0	0	0	0	1	0
5751_at_x13	0	1	0	2	0	1	1	0	0	1	1	2	1	0	0	1	0	0	1	0	0	0	0	0	0	1	1	0	0	1	0	0	0	0	1	1	1	1	0	1	0	1	0	0	0	0	0	1	0
5762_at_x11	1	1	0	1	0	1	1	0	0	1	2	2	0	1	0	1	0	0	1	0	0	0	0	0	0	1	1	0	0	1	0	0	0	0	1	1	1	1	0	1	0	1	0	0	2	0	0	1	0
2276_at_x03	2	2	0	2	0	1	1	0	0	1	0	1	0	1	0	1	0	0	1	0	0	0	0	0	0	1	0	0	0	0	0	0	0	0	1	1	1	1	0	1	0	1	0	0	1	0	0	0	0
5724_at_x00	1	0	0	1	0	1	1	0	0	1	0	1	0	1	0	1	0	0	1	0	0	0	0	0	0	1	0	0	0	0	0	0	0	0	1	1	1	1	0	1	0	1	0	0	1	0	0	0	0
5724_at_x01	1	0	2	1	0	1	1	0	0	1	0	1	0	1	0	1	0	0	1	0	0	0	0	0	0	1	0	0	0	0	0	0	0	0	1	1	1	2	0	1	0	1	0	0	1	0	0	0	0
5724_at_x04	1	0	0	1	0	1	1	0	0	1	0	1	0	1	0	1	0	0	1	0	0	0	0	0	0	1	0	0	0	0	0	0	0	0	1	1	1	1	0	1	0	1	0	0	1	0	0	0	0
5724_at_x06	1	0	0	1	0	1	1	0	0	1	0	1	0	1	0	1	0	0	1	0	0	0	0	0	0	1	2	0	2	0	0	0	0	0	1	1	1	1	0	1	0	1	0	0	1	0	0	0	0
5724_at_x07	1	0	0	1	0	1	1	0	0	1	0	1	0	1	0	1	0	0	1	0	0	0	0	0	0	1	0	0	0	0	0	0	0	0	1	1	1	1	0	1	0	1	0	0	1	0	0	0	0
5724_at_x08	1	0	0	1	0	1	1	0	0	1	0	1	0	1	0	1	0	0	1	0	0	0	0	0	0	1	0	0	0	0	0	0	0	0	1	1	1	1	0	1	0	1	0	0	1	0	0	0	0
5724_at_x09	1	0	0	1	0	1	1	0	0	1	0	1	0	1	0	1	0	0	1	0	0	0	0	0	0	1	0	0	0	0	0	0	0	0	1	1	1	1	0	1	0	1	0	0	1	0	0	0	0
5724_at_x10	1	0	0	1	0	1	1	0	0	1	0	1	0	1	0	1	0	0	1	0	0	0	0	0	0	1	0	0	0	0	0	0	0	0	1	1	1	1	0	1	0	1	0	0	1	0	0	0	0
5724_at_x11	1	0	0	1	0	1	1	0	0	1	0	1	0	1	0	1	0	0	1	0	0	0	0	0	0	1	0	0	0	0	0	0	0	0	1	1	1	1	0	1	0	1	0	0	1	0	0	0	0
5724_at_x12	1	0	0	1	0	1	1	0	0	1	0	1	0	1	0	1	0	0	1	0	0	0	0	0	0	1	0	0	0	0	0	0	0	0	1	1	1	1	0	1	0	1	0	0	1	0	0	0	0
5488_at_x13	1	0	0	1	0	1	1	0	0	1	0	1	0	1	0	1	0	0	1	0	0	0	0	0	0	1	0	0	0	0	0	0	0	0	1	1	1	1	0	1	0	1	0	0	1	0	0	0	0
5488_at_x12	2	0	0	1	0	1	1	0	0	1	0	1	0	1	0	1	0	0	1	0	0	0	0	0	0	1	0	0	0	0	0	0	0	0	1	1	1	1	0	1	0	1	0	0	1	0	0	0	0
5488_at_x11	1	0	0	1	0	1	1	0	0	1	0	1	0	1	0	1	0	0	1	0	0	0	0	0	0	1	0	0	0	0	0	0	0	0	1	1	1	1	0	1	0	1	0	0	1	0	0	0	0
5413_at_x12	1	0	0	1	0	1	1	0	0	1	0	1	0	1	0	1	0	0	1	0	0	0	0	0	0	1	0	2	0	0	0	0	0	0	1	1	1	1	0	1	0	1	0	0	1	0	0	0	0
5706_at_x13	1	1	0	0	0	0	1	1	1	1	0	1	0	1	1	0	0	0	1	0	1	0	1	0	0	1	0	0	0	0	1	0	0	0	0	1	1	1	0	1	1	1	1	0	1	2	1	0	0
5706_at_x14	1	1	0	0	0	0	1	1	1	1	0	1	0	1	1	0	0	0	1	0	1	0	1	0	0	1	0	0	0	0	1	0	0	0	0	1	1	1	0	1	1	1	1	0	1	0	1	0	0
5714_at_x03	1	1	0	0	0	0	1	1	1	1	0	1	1	1	0	0	0	1	1	0	1	0	1	1	0	1	0	0	0	0	1	0	0	0	0	1	1	1	1	0	1	1	1	0	1	0	1	0	0
5497_at_x11	1	1	2	0	0	0	1	1	1	1	0	1	1	1	0	0	0	1	1	0	1	0	1	1	0	1	0	0	0	0	1	0	0	0	0	1	1	1	1	0	1	1	1	0	1	0	1	0	0
5719_at_x06	1	1	0	0	0	0	1	1	1	1	0	1	1	1	0	0	0	1	1	0	1	0	1	1	0	1	0	0	0	0	1	0	0	0	0	0	1	1	1	0	1	1	1	0	1	1	1	0	0
5719_at_x13	1	1	0	0	0	0	1	1	1	1	0	1	1	1	0	0	0	1	1	0	1	0	1	1	0	1	0	0	0	0	1	0	0	0	0	0	1	1	1	0	1	1	1	0	1	1	1	0	0
5720_at_x02	2	1	0	0	0	0	1	1	1	1	0	1	1	1	0	0	0	1	1	0	1	0	1	1	0	1	0	0	0	0	1	0	0	0	0	0	1	1	1	0	1	1	1	0	1	2	1	0	0
5720_at_x01	1	1	0	0	0	0	1	1	1	1	0	1	1	1	0	0	0	1	1	0	1	0	1	1	0	1	0	0	0	0	1	0	0	0	0	0	1	1	1	0	1	1	1	0	1	1	1	0	0
5495_at_x13	1	1	0	0	0	0	1	1	1	1	0	1	1	1	0	0	0	1	1	0	1	0	1	1	0	1	0	0	0	0	1	0	0	0	0	0	1	1	1	0	1	1	1	0	1	1	1	0	0
5495_at_x14	1	1	0	0	0	0	1	1	1	1	0	1	1	1	0	0	0	1	1	0	1	0	1	1	0	1	0	0	0	0	1	0	0	0	0	0	1	1	1	0	1	1	1	0	1	1	1	0	0
5495_at_x15	1	1	0	0	0	0	1	1	1	1	0	1	1	1	0	0	0	1	1	0	1	0	1	1	0	1	0	0	0	0	1	0	0	0	0	0	1	1	1	0	1	1	1	0	1	1	1	0	0
5496_g_at_x00	1	1	0	0	0	0	1	1	1	1	0	1	1	1	0	0	0	1	1	0	1	0	1	1	0	1	0	0	0	0	1	0	0	0	0	0	1	1	1	0	1	1	1	0	1	1	1	0	0
5721_at_x05	1	1	0	0	0	0	1	1	1	1	0	1	1	1	0	0	0	1	1	0	1	0	1	1	0	1	0	0	0	0	1	0	0	0	0	0	1	1	1	0	1	1	1	0	1	1	1	0	0
5721_at_x06	1	1	0	0	0	0	1	1	1	1	0	1	1	1	0	0	0	1	1	0	1	0	1	1	0	1	0	0	0	0	1	0	0	0	0	0	1	1	1	0	1	1	1	0	1	2	1	0	0
5721_at_x11	1	1	0	0	0	0	1	1	1	1	0	1	1	1	0	0	0	1	1	0	1	0	1	1	0	1	0	0	0	0	1	0	0	0	0	0	1	1	1	0	1	1	1	0	1	1	1	0	0
5723_at_x06	1	1	0	0	0	0	1	1	1	1	0	1	1	1	0	0	0	1	1	0	1	0	1	1	0	1	0	0	1	0	1	0	0	0	0	0	1	1	1	0	1	1	1	0	1	1	1	0	0
5723_at_x07	1	1	0	0	0	0	1	1	1	1	0	1	1	1	0	0	0	1	1	0	1	0	1	1	0	1	0	0	1	0	1	0	0	0	0	0	1	1	1	0	1	1	1	0	1	1	1	0	0
5723_at_x13	1	1	0	0	0	0	1	1	1	1	0	1	1	1	0	0	0	1	1	0	1	0	1	1	0	1	0	0	1	0	1	0	0	0	0	0	1	1	1	0	1	1	1	0	1	1	1	0	0
5723_at_x14	2	1	0	0	0	0	1	1	1	1	0	1	1	1	0	0	0	1	1	0	1	0	1	1	0	1	0	0	1	0	1	0	0	0	0	0	1	1	1	0	1	1	1	0	1	1	1	0	0
5678_at_x00	1	1	0	0	0	0	1	1	1	1	0	1	1	1	0	0	0	1	1	0	1	0	1	1	0	1	0	0	1	0	1	0	0	0	0	0	1	1	1	0	1	1	1	0	1	2	1	0	0
5681_at_x09	1	1	0	0	0	0	1	1	1	1	0	1	1	1	0	0	0	1	1	0	1	0	1	1	0	1	0	0	1	0	1	0	0	0	0	0	1	1	1	0	1	1	1	0	1	1	1	0	0
5683_at_x05	1	1	0	0	0	0	1	1	0	1	0	1	1	1	0	0	0	1	1	0	1	0	1	1	0	1	0	0	1	0	1	0	0	0	0	0	1	1	1	0	1	1	1	0	1	1	1	0	0
5688_at_x05	2	1	0	0	0	0	1	1	0	1	0	1	1	1	0	0	0	2	1	0	1	0	1	1	0	1	0	0	1	0	1	0	0	0	0	0	1	1	1	0	1	1	1	0	1	1	1	0	0
5690_at_x09	1	1	0	0	0	0	1	1	0	1	0	1	1	1	0	0	0	1	1	1	1	0	1	1	0	1	0	0	1	0	1	0	0	0	0	0	1	1	1	0	0	1	1	0	1	1	1	0	0
5690_at_x10	1	1	0	0	0	0	1	1	0	1	0	1	1	1	0	0	0	1	1	1	1	0	1	1	0	1	0	0	1	0	1	0	0	0	0	0	1	1	1	0	0	1	1	0	1	1	1	0	0
5449_at_x15	1	1	2	0	0	0	1	1	0	1	0	1	1	1	0	0	0	1	1	0	0	0	1	1	0	1	1	0	1	0	1	0	0	0	0	0	1	1	1	0	1	1	1	0	1	0	1	0	0
5449_at_x14	1	1	0	0	0	0	1	1	0	1	0	1	1	1	0	0	0	1	1	0	0	0	1	1	0	1	1	0	1	0	1	0	0	0	0	0	1	1	1	0	1	1	1	0	1	0	1	0	0
5449_at_x13	1	1	0	0	0	0	1	1	0	1	0	1	1	1	0	0	0	1	1	0	0	0	1	1	0	1	1	0	1	0	1	0	0	0	0	0	1	1	1	0	1	1	1	0	1	0	1	0	0
5449_at_x12	1	1	0	0	0	0	1	1	0	1	0	1	1	1	0	0	0	1	1	0	0	0	1	1	0	1	1	0	1	0	1	0	0	0	0	0	1	1	1	0	1	1	1	0	1	2	1	0	0
5449_at_x11	1	1	0	0	0	0	1	1	0	1	0	1	1	1	0	0	0	1	1	0	0	0	1	1	0	1	1	0	1	0	1	0	0	0	0	0	1	1	1	0	1	1	1	0	1	1	1	0	0
5449_at_x10	1	1	0	0	0	0	1	1	0	1	0	1	1	1	0	0	0	1	1	0	0	0	1	1	0	1	1	0	1	0	1	0	0	0	0	0	1	1	1	0	1	1	1	0	1	1	1	0	0
5449_at_x09	1	1	0	0	0	0	1	1	0	1	0	1	1	1	0	0	0	1	1	0	0	0	1	1	0	1	1	0	1	0	1	0	0	0	0	0	1	1	1	0	1	1	1	0	1	2	1	0	0
5449_at_x08	1	1	0	0	0	0	1	1	0	1	0	1	1	1	0	0	0	1	1	0	0	0	1	1	0	1	1	0	1	0	1	0	0	0	0	0	1	1	1	0	1	1	1	0	1	1	1	0	0
5449_at_x07	1	1	0	0	0	0	1	1	0	1	0	1	1	1	0	0	0	1	1	0	0	0	1	1	0	1	1	0	1	0	1	0	0	0	0	0	1	1	1	0	1	1	1	0	1	2	1	0	0
5692_at_x05	1	1	0	0	0	0	1	1	0	1	0	1	1	1	0	0	0	1	1	0	0	0	1	1	0	1	1	0	1	0	1	0	0	0	0	0	1	1	1	0	1	1	2	0	1	1	1	0	0
5692_at_x06	1	1	0	0	0	0	1	1	0	1	0	1	1	1	0	0	0	1	1	0	0	0	1	1	0	1	1	0	1	0	1	0	0	0	0	0	1	1	1	0	1	1	1	0	1	1	1	0	0
5695_at_x09	1	1	0	0	0	0	1	1	0	1	0	1	1	0	0	0	0	1	1	0	1	0	1	1	0	1	1	0	1	0	1	0	0	0	0	0	1	1	1	0	1	1	1	0	1	0	1	0	0
5696_at_x10	2	2	0	0	0	0	1	1	0	1	0	1	1	0	0	0	0	1	1	0	1	0	1	1	0	1	1	0	1	0	1	2	0	0	0	0	1	1	1	0	1	1	1	0	1	0	1	0	0
5656_at_x13	2	2	0	0	0	0	1	1	0	1	0	1	1	0	0	0	0	2	1	0	1	0	1	1	0	2	1	0	1	0	1	0	0	0	0	0	1	1	1	0	1	1	1	0	1	0	1	0	0
5499_at_x00	1	1	0	0	0	0	1	1	0	1	0	1	1	0	0	0	0	1	1	0	1	0	1	1	0	1	1	0	1	0	1	0	0	0	0	0	1	1	1	0	1	1	1	0	1	0	1	0	0
5499_at_x01	1	1	0	0	0	0	1	1	0	1	0	1	1	0	0	0	0	1	1	0	1	0	1	1	0	1	1	0	1	0	1	0	0	0	0	0	1	1	1	0	1	1	1	0	1	0	1	0	0
5499_at_x02	1	1	0	0	0	0	1	1	0	1	0	1	1	0	0	0	0	1	1	0	1	0	1	1	0	1	1	0	1	0	1	0	0	0	0	0	1	1	1	0	1	1	1	0	1	0	1	0	0
5657_at_x04	1	1	2	0	0	0	1	1	0	1	0	1	1	0	0	0	0	1	1	0	1	0	1	1	0	1	1	0	1	0	1	0	0	0	0	0	1	1	1	0	1	1	1	0	1	0	1	0	0
5499_at_x03	1	1	0	0	0	0	1	1	0	1	0	1	1	0	0	0	0	1	1	0	1	0	1	1	0	1	1	0	1	0	1	0	0	0	0	0	1	1	1	0	1	1	1	0	1	0	1	0	0
5658_at_x15	1	1	0	0	0	0	1	1	0	1	0	1	1	0	0	0	0	1	1	0	1	0	1	1	0	1	1	0	1	0	1	0	0	0	0	0	1	1	1	0	1	1	1	0	1	0	1	0	0
5658_at_x14	1	1	0	0	0	0	1	1	0	1	0	1	1	0	0	0	0	1	1	0	1	0	1	1	0	1	1	0	1	0	1	0	0	0	0	0	1	1	1	0	1	1	1	0	1	0	1	0	0
5658_at_x09	1	1	0	0	0	0	1	1	0	1	0	1	1	0	0	0	0	1	1	0	1	0	1	1	0	1	1	0	1	0	2	0	0	0	0	0	1	1	1	0	1	1	1	0	1	0	1	0	0
5658_at_x06	1	1	0	0	0	0	1	1	0	1	0	1	1	0	0	0	0	1	1	0	1	0	1	1	0	1	1	0	1	0	1	0	0	0	0	0	1	1	1	0	1	1	1	0	1	0	1	0	0
5510_at_x15	1	1	0	0	0	0	1	1	0	1	0	1	1	0	0	1	0	1	1	0	1	0	1	1	0	1	1	1	1	0	1	0	0	1	0	1	1	1	1	0	1	1	1	0	1	0	1	0	0
5483_at_x15	1	1	0	0	0	0	1	1	0	1	0	1	1	0	0	1	0	1	1	0	1	0	1	1	0	1	1	1	1	0	1	0	0	1	0	1	1	1	1	0	1	1	1	0	1	0	1	0	0
5510_at_x14	1	1	0	0	0	0	1	1	0	1	0	1	1	0	0	1	0	1	1	0	1	0	1	1	0	1	1	1	1	0	1	0	0	1	0	1	1	1	1	0	1	1	1	0	1	0	1	0	0
5518_at_x14	2	1	0	0	0	0	1	1	0	1	0	1	1	0	0	1	0	1	1	0	1	0	1	1	0	1	1	1	1	0	1	0	0	1	0	1	1	1	1	0	1	1	1	0	1	0	1	0	0
5439_at_x03	1	1	0	0	0	0	0	1	0	1	0	1	1	2	0	1	0	1	1	0	1	0	1	0	0	1	1	1	1	0	1	0	0	1	0	1	1	1	1	0	1	0	1	0	1	0	1	0	0
5439_at_x04	1	1	0	0	0	0	0	1	0	1	0	1	1	0	0	1	0	1	1	0	1	0	1	0	0	1	1	1	1	0	1	0	0	1	0	1	1	1	1	0	1	0	1	0	1	0	1	0	0
5649_at_x12	1	0	0	0	0	0	0	1	0	1	1	1	1	0	0	1	0	1	1	0	1	1	1	0	1	0	1	1	1	0	1	0	1	1	0	1	1	0	1	0	1	0	1	1	1	0	1	0	0
5653_at_x05	1	0	1	0	0	0	0	1	0	1	1	1	1	0	0	1	0	1	1	0	1	1	1	0	1	0	1	1	1	1	1	0	1	1	0	1	1	0	1	0	1	0	1	1	1	0	1	0	0
5653_at_x07	2	0	1	0	0	0	0	1	0	1	1	1	1	0	0	1	0	1	1	0	1	1	1	0	1	0	1	1	1	1	1	0	1	1	0	1	1	0	1	0	1	0	1	1	1	0	1	0	0
5653_at_x08	1	0	1	0	0	0	0	1	0	1	1	1	1	0	0	1	0	1	1	0	1	1	1	0	1	0	1	1	1	1	1	0	1	1	0	1	1	0	1	0	1	0	1	1	1	0	1	0	0
5615_at_x14	1	1	0	0	0	0	0	1	0	1	1	1	1	0	0	1	0	1	1	0	1	1	1	0	1	0	1	1	1	1	1	0	1	1	0	1	1	0	1	0	1	0	1	1	1	0	1	0	0
5617_at_x13	1	1	0	0	0	0	0	1	0	1	1	1	1	0	0	1	0	1	1	0	1	1	1	0	1	0	1	1	1	1	1	0	1	1	0	1	1	0	1	0	1	0	1	1	1	0	1	0	0
5626_at_x00	1	1	0	0	0	0	0	1	1	1	1	1	1	0	1	1	0	1	1	0	0	1	1	0	1	0	1	1	1	1	1	0	1	1	0	1	1	0	1	0	0	0	1	1	1	0	1	1	1
5601_at_x14	1	1	0	0	0	0	0	1	1	1	1	1	1	0	1	1	0	1	1	0	0	1	1	0	1	0	1	1	1	1	1	0	1	1	0	1	1	0	1	2	0	0	1	1	2	0	1	1	1
5569_at_x12	1	1	0	0	0	0	0	1	1	1	1	1	1	0	0	1	0	1	1	0	0	0	1	0	1	0	1	1	1	1	1	0	1	1	0	1	1	0	1	0	0	0	0	0	1	0	1	0	1
5443_g_at_x05	1	1	0	0	0	0	0	1	1	1	1	1	1	0	0	1	0	1	0	1	0	0	1	0	1	0	1	1	1	1	1	0	1	1	0	1	1	0	1	0	0	0	0	0	1	0	1	0	1
2284_at_x06	2	2	0	2	0	0	0	1	1	1	1	1	1	0	0	1	0	1	0	0	0	0	1	0	1	0	1	1	1	1	1	0	1	1	0	1	1	0	1	0	0	0	0	0	1	0	1	0	1
2289_at_x06	2	2	0	2	0	0	0	1	1	1	1	1	1	0	0	1	1	1	0	0	0	0	1	0	1	0	1	1	1	1	1	0	1	1	0	1	1	0	1	0	0	0	0	0	1	0	1	0	1
5584_at_x06	2	2	0	0	0	0	0	1	1	1	0	0	1	0	0	1	1	1	0	0	0	0	1	0	1	0	1	1	1	1	1	0	1	1	0	1	1	0	1	0	0	0	0	0	1	0	1	0	1
5544_at_x08	1	0	0	1	0	0	0	1	1	1	0	0	1	0	0	1	0	1	0	0	0	0	0	2	1	0	1	0	1	1	1	2	1	1	1	1	0	0	1	0	0	0	0	0	1	2	1	0	1
2298_at_x03	2	2	0	2	0	0	0	1	1	1	0	1	1	1	0	0	0	1	0	0	1	0	0	0	1	0	1	0	0	1	1	0	1	1	1	1	0	0	2	0	1	0	0	0	1	2	1	0	1
5550_at_x06	1	0	0	1	0	0	0	1	1	1	0	1	1	1	0	0	0	1	0	0	1	0	0	0	1	0	1	0	0	1	1	0	1	1	1	1	0	0	1	0	1	0	0	0	1	2	1	0	1
2302_at_x01	2	2	0	1	0	0	0	1	1	1	0	1	2	1	0	0	0	1	0	0	1	1	0	0	1	0	1	0	0	1	1	0	1	1	1	1	0	0	1	0	1	0	0	0	0	1	1	0	1
5555_at_x09	1	0	0	1	0	0	0	1	1	1	0	1	1	1	0	0	0	1	1	0	1	1	0	0	1	0	1	0	0	1	1	0	1	1	1	1	0	0	1	0	1	0	0	0	0	1	1	0	1
5555_at_x08	1	0	0	1	0	0	0	1	1	1	0	1	1	1	0	0	0	1	1	0	1	1	0	0	1	0	1	0	0	1	1	0	1	1	1	1	0	0	1	0	1	0	0	0	0	1	1	0	1
5461_at_x02	1	0	0	1	0	0	0	1	1	1	0	1	1	1	0	0	0	1	1	0	1	1	0	0	1	0	1	0	0	1	1	0	1	1	1	1	0	0	1	0	1	0	0	0	0	1	1	0	1
5461_at_x01	1	0	0	1	0	0	0	1	1	1	0	1	1	1	0	0	0	1	1	0	1	1	0	0	1	0	1	0	0	1	1	0	1	1	1	1	0	0	1	0	1	0	0	0	0	1	1	0	1
5558_at_x07	2	0	0	2	0	0	0	1	1	1	0	2	1	1	0	0	0	1	1	0	1	1	0	0	1	0	1	0	0	1	1	0	1	1	1	1	0	0	1	0	1	0	0	0	0	0	1	0	1
5562_at_x02	1	0	0	1	0	0	0	1	1	1	0	1	1	1	0	0	0	1	1	0	1	1	0	0	1	0	1	0	0	1	1	0	1	1	1	1	0	0	1	0	1	0	0	0	0	0	0	0	1
2308_at_x07	2	2	0	1	0	0	0	1	1	1	0	1	1	1	0	0	1	1	1	0	1	1	0	0	1	0	1	0	0	1	1	0	1	1	1	1	0	0	1	0	1	0	0	0	0	0	0	0	1
2224_at_x00	2	2	0	1	0	0	0	1	1	1	0	1	1	1	0	0	1	1	1	0	1	1	0	0	1	0	1	0	0	1	1	0	1	1	1	1	0	0	1	0	1	0	0	0	0	2	0	0	1
2227_at_x01	2	2	0	1	0	0	0	1	1	1	0	1	1	1	0	0	1	1	2	0	1	1	0	0	1	0	2	0	0	1	1	0	1	1	1	1	0	0	1	0	2	0	0	0	0	0	0	0	1
5522_at_x00	1	0	0	1	0	0	0	1	1	1	0	1	1	1	0	0	1	1	1	0	1	1	0	0	1	0	1	0	0	1	1	0	1	1	1	1	0	0	1	0	1	0	0	0	0	1	0	0	1
5447_at_x15	1	0	0	1	0	0	1	1	1	1	0	1	1	1	0	0	1	1	1	0	1	1	1	0	1	0	1	1	0	1	1	0	1	1	1	1	0	0	1	0	1	0	0	0	0	1	0	0	1
5528_at_x11	1	0	0	1	0	0	1	1	1	1	0	1	1	1	0	0	1	1	1	0	1	1	1	0	1	0	1	1	0	1	1	0	1	1	1	1	0	0	1	0	1	0	0	0	0	1	0	0	1
5531_at_x15	1	0	0	1	0	0	1	1	0	1	0	1	1	1	0	0	1	1	1	0	1	1	1	0	1	0	1	1	0	1	1	0	1	1	1	1	0	0	0	0	1	0	0	0	0	1	0	0	1
5533_at_x00	1	0	0	2	0	0	1	1	0	1	0	1	1	1	0	0	1	2	1	0	1	1	1	0	1	0	1	1	0	1	1	0	1	1	1	1	0	0	0	0	1	0	0	0	0	2	0	0	1
5534_at_x02	2	0	0	1	0	0	1	1	0	1	0	1	1	1	0	0	1	1	1	0	1	1	1	0	1	0	1	1	0	1	1	0	1	1	1	1	0	0	0	0	1	0	0	0	0	1	0	0	1
5534_at_x03	2	0	0	1	0	0	1	1	0	1	0	1	1	1	0	0	1	1	1	0	1	1	1	0	1	0	1	1	0	1	1	0	1	1	1	1	0	0	0	0	1	0	0	0	0	1	0	0	1
5535_at_x11	2	0	0	2	0	0	1	1	0	1	0	1	1	1	0	0	1	1	1	0	1	1	1	0	1	0	1	1	0	1	1	2	1	1	1	1	0	0	0	0	1	0	0	0	0	0	0	2	1
5535_at_x08	1	0	0	1	0	0	1	1	0	1	0	1	1	1	0	0	1	1	1	0	1	1	1	0	1	0	1	1	0	1	1	0	1	1	1	1	0	0	0	0	1	0	0	0	0	0	0	0	1
5537_at_x01	1	1	0	0	0	0	1	1	0	1	0	1	1	1	0	0	1	1	1	0	1	1	1	0	1	0	1	1	0	1	1	0	1	1	1	1	0	0	0	0	1	0	0	0	0	1	0	0	1
5537_at_x02	1	1	0	0	0	0	1	1	0	1	0	1	1	1	0	0	1	1	1	0	1	1	1	0	1	0	1	1	0	1	1	0	1	1	1	1	0	0	0	0	1	0	0	0	0	1	0	0	1
5537_at_x03	1	1	0	0	0	0	1	1	0	1	0	1	1	1	0	0	1	1	1	0	1	1	1	0	1	0	1	1	0	1	1	0	1	1	1	1	0	0	0	0	1	0	0	0	0	1	0	0	1
5537_at_x04	1	1	0	0	0	0	1	1	0	1	0	1	1	1	0	0	1	1	1	0	1	1	1	0	1	0	1	1	0	1	1	0	1	1	1	1	0	0	0	0	1	0	0	0	0	1	0	0	1
5537_at_x05	1	1	0	0	0	0	1	1	0	1	0	1	1	1	0	0	1	1	1	0	1	1	1	0	1	0	1	1	0	1	1	0	1	1	1	1	0	0	0	0	1	0	0	0	0	1	0	0	1
5537_at_x06	1	1	0	0	0	0	1	1	0	1	0	1	1	1	0	0	1	1	1	0	1	1	1	0	1	0	1	1	0	1	1	0	1	1	1	1	0	0	0	0	1	0	0	0	0	1	0	0	1
5537_at_x07	1	1	0	0	0	0	1	1	0	1	0	1	1	1	0	0	1	1	1	0	1	1	1	0	1	0	1	1	0	1	1	0	1	1	1	1	0	0	0	0	1	0	0	0	0	1	0	0	1
5537_at_x08	1	1	0	0	0	0	1	1	0	1	0	1	1	1	0	0	1	1	1	0	1	1	1	0	1	0	1	1	0	1	1	0	1	1	1	1	0	0	0	0	1	0	0	0	0	0	0	0	1
5537_at_x09	1	1	0	0	0	0	1	1	0	1	0	1	1	1	0	0	1	1	1	0	1	1	1	0	1	0	1	1	0	1	1	0	1	1	1	1	0	0	0	0	1	0	0	0	0	0	0	0	1
5537_at_x10	1	1	0	0	0	0	1	1	0	1	0	1	1	1	0	0	1	1	1	0	1	1	1	0	1	0	1	1	0	1	1	0	1	1	1	1	0	0	0	0	1	0	0	0	0	1	0	0	1
5537_at_x11	1	1	0	0	0	0	1	1	0	1	0	1	1	1	0	0	1	1	1	0	1	1	1	0	1	0	1	1	0	1	1	0	1	1	1	1	0	0	0	0	1	0	0	0	0	1	0	0	1
5537_at_x12	1	1	0	0	0	0	1	1	0	1	0	1	1	1	0	0	1	1	1	0	1	1	1	0	1	0	1	1	0	1	1	0	1	1	1	1	0	0	0	0	1	0	0	0	0	1	0	0	1
5537_at_x13	1	1	0	0	0	0	1	1	0	1	0	1	1	1	0	0	1	1	1	0	1	1	1	0	1	0	1	1	0	1	1	0	1	1	1	1	0	0	0	0	1	0	0	0	0	1	0	0	1
5537_at_x14	1	1	0	0	0	0	1	1	0	1	0	1	1	1	0	0	1	1	1	0	1	1	1	0	1	0	1	1	0	1	1	0	1	1	1	1	0	0	0	0	1	0	0	0	0	2	0	0	1
5537_at_x15	1	1	0	0	0	0	1	1	0	1	0	1	1	1	0	0	1	1	1	0	1	1	1	0	1	0	1	1	0	1	1	0	1	1	1	1	0	0	0	0	1	0	0	0	0	1	0	0	1
3326_at_x07	1	1	0	0	1	0	1	1	1	1	1	1	1	0	1	1	0	1	0	1	1	1	0	1	1	1	1	1	1	1	1	1	0	1	1	1	1	1	1	2	2	1	1	1	1	1	1	0	1
3326_at_x08	1	1	0	0	1	0	1	1	1	1	1	1	1	0	1	1	0	1	0	1	1	1	0	1	1	1	1	1	1	1	1	1	0	1	1	1	1	1	1	1	1	1	1	1	1	1	1	0	1
5280_i_at_x05	0	1	0	0	0	0	1	1	1	0	1	1	1	0	1	1	0	1	0	1	1	1	0	1	1	0	1	0	0	0	1	1	0	1	0	1	1	1	1	1	0	1	1	1	0	0	0	0	1
5280_i_at_x04	0	1	0	0	0	0	1	1	1	0	1	1	1	0	1	1	0	1	0	1	1	1	0	1	1	0	1	0	0	0	1	1	0	1	0	1	1	1	1	1	0	1	1	1	0	0	0	0	1
5280_i_at_x03	1	1	0	0	0	0	1	1	1	0	1	1	1	0	1	1	0	1	0	1	1	1	0	1	1	0	1	0	0	0	1	1	0	1	0	1	1	1	1	1	0	1	1	1	0	2	0	0	1
5280_i_at_x02	1	1	0	0	0	0	1	1	1	0	1	1	1	0	1	1	0	1	0	1	1	1	0	1	1	0	1	0	0	0	1	1	0	1	0	1	1	1	1	1	0	1	1	1	0	1	0	0	1
5280_i_at_x01	1	1	0	0	0	0	1	1	1	0	1	1	1	0	1	1	0	1	0	1	1	1	0	1	1	0	1	0	0	0	1	1	0	1	0	1	1	1	1	1	0	1	1	1	0	1	0	0	1
5280_i_at_x00	1	1	0	0	0	0	1	1	1	0	1	1	1	0	1	1	0	1	0	1	1	1	0	1	1	0	1	0	0	0	1	1	0	1	0	1	1	1	1	1	0	1	1	1	0	1	0	0	1
5281_f_at_x12	1	1	0	0	0	0	1	1	1	0	1	1	1	0	1	1	0	1	0	1	1	1	0	1	1	0	1	0	0	0	2	1	0	1	0	1	1	1	1	1	0	1	1	1	0	0	0	0	1
5281_f_at_x11	1	1	2	0	0	0	1	1	1	0	1	1	1	0	1	1	0	1	0	1	1	1	0	1	1	0	1	0	0	0	1	1	0	1	0	1	1	1	1	1	0	1	1	1	0	0	0	0	1
5281_f_at_x04	1	1	2	0	2	0	1	1	1	1	2	1	1	0	1	1	0	1	0	1	1	1	0	1	1	2	1	2	2	2	1	1	0	1	2	1	1	1	1	1	2	1	1	1	2	0	1	0	1
5424_at_x15	1	2	0	0	0	0	1	1	1	0	1	1	1	0	1	1	0	1	0	1	1	1	0	1	1	0	1	0	0	0	1	1	0	1	2	1	1	1	1	1	0	1	1	1	0	0	0	0	1
5424_at_x00	1	1	0	0	0	0	1	1	1	0	1	1	1	0	1	1	0	1	0	1	1	1	0	1	1	0	1	0	0	0	1	1	0	1	0	1	1	1	1	1	0	1	1	1	0	1	0	0	1
5425_at_x05	1	1	0	0	0	0	1	1	1	0	1	1	1	0	1	1	0	1	0	1	1	1	0	1	1	0	1	0	0	0	1	1	0	1	0	1	1	1	1	1	0	1	1	1	0	1	0	0	1
5425_at_x10	1	1	0	0	0	0	1	1	1	0	1	1	1	0	1	1	0	1	0	1	1	1	0	1	1	0	1	0	0	0	1	1	0	1	0	1	1	1	1	1	0	1	1	1	0	1	0	0	1
5425_at_x11	1	1	0	0	0	0	1	1	1	0	1	1	1	0	1	1	0	1	0	1	1	1	0	1	1	0	1	0	0	0	1	1	0	1	0	1	1	1	1	1	0	1	1	1	0	1	0	0	1
5289_at_x08	2	1	2	0	0	0	1	1	1	0	1	1	1	0	1	1	0	1	0	1	1	1	0	1	1	0	1	0	0	0	1	1	0	1	0	1	1	1	1	1	0	1	1	1	0	1	0	0	1
5289_at_x10	1	1	0	0	0	0	1	1	1	0	1	1	1	0	1	1	0	1	0	1	1	1	0	1	1	0	2	0	0	0	1	1	0	1	0	1	1	1	1	1	0	1	1	1	0	1	0	0	1
5289_at_x12	1	1	0	0	0	0	1	1	1	0	1	1	1	0	1	1	0	1	0	1	1	1	0	1	1	0	1	0	0	0	1	1	0	1	0	1	1	1	1	1	0	1	1	1	0	1	0	0	1
5429_at_x02	1	1	0	0	0	0	1	1	1	0	1	1	1	0	1	1	0	1	0	1	1	1	0	1	1	0	1	0	0	0	1	1	0	1	0	1	1	1	1	1	0	1	1	1	0	2	0	0	1
5430_at_x11	1	1	0	0	0	0	1	1	1	0	1	1	1	0	1	1	0	1	0	1	1	1	0	1	1	0	1	0	0	0	1	1	0	1	0	1	1	1	0	1	0	1	1	1	0	1	0	0	1
5430_at_x01	1	1	0	0	0	0	1	1	1	0	1	1	1	0	1	1	0	1	0	1	1	1	0	1	1	0	1	0	0	0	1	1	0	1	0	1	1	1	0	1	0	1	1	1	0	1	0	0	1
5431_at_x14	1	1	0	0	0	0	1	1	1	0	1	1	1	0	1	1	0	1	0	1	1	0	0	1	1	0	1	0	0	0	1	1	0	1	0	1	1	1	0	1	0	1	1	1	0	1	0	0	0
5433_at_x10	1	1	0	0	0	0	1	1	1	0	1	2	1	0	1	1	0	1	0	1	1	0	0	1	2	0	1	0	0	0	1	1	0	1	0	1	1	1	0	1	0	1	1	1	0	2	0	0	0
5435_at_x15	1	1	0	0	0	0	0	1	1	0	1	1	1	0	2	1	0	1	0	1	1	0	0	1	1	0	1	0	0	0	1	1	0	1	2	1	1	1	2	1	0	1	1	1	0	1	0	0	0
5435_at_x14	1	1	0	0	0	0	0	1	1	0	1	1	1	0	1	1	0	1	0	1	1	0	0	1	1	0	1	0	0	0	1	1	0	1	0	1	1	1	0	1	0	1	1	1	0	1	0	0	0
5435_at_x13	1	1	0	0	0	2	0	1	1	0	1	1	1	0	1	1	0	1	0	1	1	0	0	1	1	0	1	0	0	0	1	1	0	1	0	1	1	1	0	1	0	1	1	1	0	1	2	0	0
5389_at_x12	1	1	0	0	0	0	0	1	1	0	1	1	1	0	1	2	0	1	0	1	1	0	0	1	1	0	1	0	0	0	1	1	0	1	0	1	1	1	0	1	0	1	1	1	0	1	0	0	0
5389_at_x11	1	1	0	0	0	0	0	1	1	0	1	1	1	0	1	1	0	1	0	1	1	0	0	1	1	0	1	0	0	0	1	1	0	1	0	1	1	1	0	1	0	1	1	1	0	1	0	0	0
5389_at_x10	1	1	0	0	0	0	0	1	1	0	1	1	1	0	1	1	0	1	0	1	1	0	0	1	1	0	1	0	0	0	1	1	0	1	0	1	1	1	0	1	0	1	1	1	0	0	0	0	0
5312_s_at_x13	2	1	0	0	0	0	0	1	1	0	1	1	1	0	1	1	0	2	0	1	2	0	0	1	1	0	1	0	0	0	1	1	0	1	0	1	1	1	0	1	0	1	1	1	0	2	0	0	0
5282_at_x02	2	2	0	0	0	0	0	1	1	0	1	1	1	0	1	1	0	1	0	1	1	0	0	1	1	0	1	0	0	0	1	1	0	1	0	1	1	1	0	1	0	1	1	1	0	0	0	1	0
5282_at_x01	1	1	0	0	0	0	0	1	1	0	1	1	1	0	1	1	0	1	0	1	1	0	0	1	1	0	1	0	0	0	1	1	0	1	0	1	1	1	0	1	0	1	1	1	0	1	0	1	0
5282_at_x00	1	1	0	0	0	0	0	1	1	0	1	1	1	0	1	1	0	1	0	1	1	0	0	1	1	0	1	0	0	0	1	1	0	1	0	1	1	1	0	1	0	1	1	1	0	1	0	1	0
5394_at_x11	1	1	0	0	0	0	0	0	1	0	1	1	1	0	1	1	0	1	0	1	1	0	0	1	1	0	1	0	0	0	1	1	0	1	0	1	0	1	0	1	0	1	1	1	0	1	0	1	0
2230_at_x00	2	0	0	0	0	0	0	0	1	0	1	1	1	1	1	1	0	1	1	1	0	0	1	1	2	1	1	2	0	0	1	1	0	1	0	1	0	1	0	1	1	1	0	1	1	0	0	1	0
2230_at_x02	1	0	0	0	0	0	0	0	1	0	1	1	1	1	1	1	0	1	1	1	0	0	1	1	1	1	1	1	0	0	1	1	0	1	0	1	0	1	0	1	1	1	0	1	1	0	0	1	0
2234_at_x02	1	0	0	2	0	0	0	0	2	0	1	1	1	1	1	1	0	1	2	1	0	0	1	1	1	1	2	1	0	0	1	1	0	1	0	1	0	1	0	1	1	1	0	1	1	1	0	1	0
5318_s_at_x05	1	0	0	1	0	0	0	0	1	0	1	1	1	1	1	1	0	1	1	1	2	0	1	1	1	1	1	1	0	0	1	1	0	1	0	1	0	1	0	1	1	1	0	1	1	1	0	1	0
5401_at_x10	1	0	0	1	0	0	0	0	1	0	1	1	1	1	1	1	0	1	1	1	0	0	1	1	1	1	1	1	0	0	1	1	0	1	0	1	0	1	0	1	1	1	0	1	1	1	0	1	0
5402_at_x11	1	0	0	1	0	0	0	0	1	0	1	1	1	1	1	1	0	1	1	1	0	0	1	1	1	1	1	1	0	0	1	1	0	1	0	1	0	1	0	1	1	1	0	1	1	2	0	1	0
5403_at_x12	1	0	0	1	0	0	0	0	1	0	1	1	1	1	1	1	0	1	1	1	0	0	1	1	1	1	1	1	0	0	1	1	0	1	0	1	0	1	0	1	1	1	0	1	1	2	0	1	0
5404_at_x06	1	0	0	1	0	0	0	0	1	0	1	1	1	1	1	1	0	1	1	1	0	0	1	1	1	1	1	1	0	0	1	1	0	1	0	1	0	1	0	1	1	1	0	1	1	2	0	1	0
5405_at_x07	1	0	0	1	0	0	0	0	1	0	1	1	1	1	1	1	0	1	1	1	0	0	1	1	1	1	1	1	0	0	1	1	0	1	0	1	0	1	0	1	1	1	0	1	1	2	0	1	0
5405_at_x06	1	0	0	1	0	0	0	0	1	0	1	1	1	1	1	1	0	1	1	1	0	0	1	1	1	1	1	1	0	0	1	1	0	1	0	1	0	1	0	1	1	1	0	1	1	1	0	1	0
5411_at_x14	1	0	0	1	0	0	0	0	0	0	1	2	1	1	1	1	0	0	1	1	0	1	2	1	1	1	1	2	1	1	0	1	0	1	0	1	0	1	0	1	1	1	0	1	1	0	0	1	1
5411_at_x10	1	0	0	1	0	0	0	0	0	0	1	1	1	1	1	1	0	0	1	1	0	1	1	1	1	1	1	2	1	1	0	1	0	1	0	1	0	1	0	1	1	1	0	1	1	0	0	1	1
5411_at_x09	1	0	0	1	0	0	0	0	0	0	1	1	1	1	1	1	0	0	1	1	0	1	1	1	1	1	1	2	1	1	0	1	0	1	0	1	0	1	0	1	1	1	0	1	1	0	0	1	1
5411_at_x04	1	0	0	1	0	0	0	0	0	0	1	1	1	1	1	1	0	0	1	1	0	1	1	1	1	1	1	1	1	1	0	1	0	1	0	1	0	1	0	1	1	1	0	1	1	1	0	1	1
5275_i_at_x07	1	0	2	1	0	0	0	0	0	0	1	1	1	1	1	1	0	0	1	1	0	1	1	1	1	1	1	1	1	1	0	1	0	1	0	1	0	1	0	1	1	1	0	1	1	1	0	1	1
5276_r_at_x00	1	0	0	1	0	0	0	0	0	0	1	1	1	1	1	1	0	0	1	1	0	1	2	2	1	1	1	2	1	1	0	1	0	1	0	1	0	1	0	1	1	1	0	1	1	0	0	1	1
5275_i_at_x04	2	0	0	2	0	0	0	0	0	0	1	1	1	1	1	1	0	0	1	1	0	1	1	1	1	1	1	2	1	1	0	1	0	1	0	1	0	1	0	1	1	1	0	1	1	0	0	1	1
5275_i_at_x03	1	0	0	1	0	0	0	0	0	0	1	1	1	1	1	1	0	0	1	1	0	1	1	1	1	1	1	1	1	1	0	1	0	1	0	1	0	1	0	1	1	1	0	1	1	0	0	1	1
5275_i_at_x02	1	0	0	1	0	0	0	0	0	0	1	1	1	1	1	1	0	0	1	1	0	1	1	1	1	1	1	1	1	1	0	1	0	1	0	1	0	1	0	1	1	1	0	1	1	2	0	1	1
5275_i_at_x01	1	0	0	1	0	0	0	0	0	0	1	1	1	1	1	1	0	0	1	1	0	1	1	1	1	1	1	1	1	1	0	1	0	1	0	1	0	1	0	1	1	1	0	1	1	0	0	1	1
5275_i_at_x00	1	0	0	1	0	0	0	0	0	0	1	1	1	1	1	1	0	0	1	1	0	1	1	1	1	1	1	1	1	1	0	1	0	1	0	1	0	1	0	1	1	1	0	1	1	0	0	1	1
5320_at_x09	1	0	0	1	0	0	0	0	0	0	1	1	1	1	1	1	0	0	1	2	0	1	1	1	1	1	1	1	1	1	0	1	0	1	0	1	0	1	0	1	1	1	0	1	1	0	0	1	1
5320_at_x10	1	0	0	1	0	0	0	0	0	0	1	1	1	1	1	1	0	0	1	1	0	1	1	1	1	1	1	1	1	1	0	1	0	1	0	1	0	1	0	1	1	1	0	1	1	0	0	1	1
5320_at_x11	1	0	0	1	0	0	0	0	0	0	1	1	1	1	1	1	0	0	1	1	0	1	1	1	1	1	1	1	1	1	0	1	0	1	0	1	0	1	0	1	1	1	0	1	1	0	0	1	1
5320_at_x12	1	0	0	1	0	0	0	0	0	0	1	1	1	1	1	1	0	0	1	1	0	1	1	1	1	1	1	1	1	1	0	1	0	1	0	1	0	1	0	1	1	1	0	1	1	0	0	1	1
5320_at_x13	1	0	0	1	0	0	0	0	0	0	1	1	1	1	1	1	0	0	1	1	0	1	1	1	1	1	1	1	1	1	0	1	0	1	0	1	0	1	0	1	1	1	0	1	1	0	0	1	1
5320_at_x14	1	0	0	1	0	0	0	0	0	0	1	1	1	1	1	1	0	0	1	1	0	1	1	1	1	1	1	1	1	1	0	1	0	1	0	1	0	1	0	1	1	1	0	1	1	0	0	1	1
5370_at_x07	1	0	0	1	0	0	0	2	0	0	1	1	1	1	1	1	0	0	1	1	2	1	1	1	1	1	1	1	1	1	0	1	0	1	0	1	0	1	0	1	1	1	0	1	1	0	0	1	1
5372_at_x03	1	0	0	1	0	0	2	0	0	2	1	1	1	1	1	1	0	0	1	1	0	1	1	1	1	1	1	1	1	1	2	1	0	1	0	1	0	1	0	1	1	1	0	1	1	0	2	1	1
5384_at_x08	1	0	0	1	0	1	0	0	0	1	1	1	1	1	1	0	1	0	1	0	0	1	1	1	0	1	0	1	1	1	0	0	0	1	0	0	0	1	0	1	1	1	0	1	1	0	0	1	1
5384_at_x14	2	0	2	2	0	1	0	0	0	1	1	1	1	1	1	0	1	0	1	0	0	1	1	1	0	1	0	2	1	1	0	0	0	1	0	0	0	1	0	1	1	1	0	1	1	0	0	1	1
2237_at_x00	1	0	0	1	0	1	0	0	0	1	1	1	1	1	1	0	1	0	1	0	0	1	1	1	0	1	0	1	1	1	0	0	0	1	0	0	0	1	0	1	1	1	0	1	1	0	0	1	1
2237_at_x01	1	0	0	1	0	1	0	0	0	1	1	1	1	1	1	0	1	0	1	0	0	1	1	1	0	1	0	1	1	1	0	0	0	1	0	0	0	1	0	1	1	1	0	1	1	0	0	1	1
2237_at_x02	2	0	0	1	0	1	0	0	0	1	1	1	1	1	1	0	1	0	1	0	0	1	1	1	0	1	0	1	1	1	0	0	0	1	0	0	0	1	0	1	1	1	0	1	1	0	0	1	1
2237_at_x05	1	0	0	1	0	1	0	0	0	1	1	1	1	1	1	0	1	0	1	0	0	1	1	1	0	1	0	1	1	1	0	0	0	1	0	0	0	1	0	1	1	1	0	1	1	0	0	1	1
2237_at_x06	0	0	0	1	0	1	0	0	0	1	1	1	1	1	1	0	1	0	1	0	0	1	1	1	0	1	0	1	1	1	0	0	0	1	0	0	0	1	0	1	1	1	0	1	1	0	0	1	1
2237_at_x07	0	0	0	1	0	1	0	0	0	1	1	1	1	1	1	0	1	0	1	0	0	1	1	1	0	1	0	1	1	1	0	0	0	1	0	0	0	1	0	1	1	1	0	1	1	0	0	1	1
2238_at_x02	1	0	0	1	0	1	0	0	0	1	1	1	1	1	1	0	1	0	1	0	0	1	1	1	0	1	0	1	1	1	0	0	0	1	0	0	0	1	0	1	1	1	0	1	1	0	0	1	1
2238_at_x03	1	0	0	1	0	1	0	0	0	1	1	1	1	1	1	0	1	0	1	0	0	1	1	1	0	1	0	1	1	1	0	0	0	1	0	0	0	1	0	1	1	1	0	1	1	0	0	1	1
2238_at_x04	1	0	0	1	0	1	0	0	0	1	1	1	1	1	1	0	1	0	1	0	0	1	1	1	0	1	0	1	1	1	0	0	0	1	0	0	0	1	0	1	1	1	0	1	1	0	0	1	1
5388_at_x13	2	0	0	1	0	1	0	0	0	1	1	1	1	1	1	0	1	0	1	0	0	1	1	1	0	1	0	1	1	1	0	0	0	1	0	0	0	1	0	1	1	1	0	1	1	0	0	1	1
5345_at_x10	1	0	0	1	0	1	0	0	0	1	1	1	1	1	1	0	1	0	1	0	0	1	1	1	0	1	0	1	1	1	0	0	0	1	0	0	0	1	0	1	1	1	0	1	1	0	0	1	1
5346_at_x05	1	0	0	1	0	1	0	0	0	1	1	1	1	1	1	0	1	0	1	0	0	1	1	1	0	1	0	1	1	1	0	0	0	1	0	0	0	1	0	1	1	1	0	1	1	0	0	1	1
5350_at_x09	1	0	0	1	0	1	0	0	0	1	1	1	1	1	1	0	1	0	1	0	1	1	1	1	0	0	0	1	1	1	0	0	0	1	0	0	0	1	0	1	1	1	0	1	1	0	0	1	1
5353_at_x00	1	0	0	1	0	1	0	0	0	1	1	1	1	1	1	0	1	0	1	0	1	1	1	1	0	0	0	1	1	1	0	0	0	1	0	0	0	1	0	1	1	1	0	1	1	0	0	1	0
5354_at_x08	1	0	0	1	0	1	0	0	0	1	1	1	1	1	1	0	1	0	1	0	1	1	1	1	0	0	0	1	1	1	0	0	0	1	0	0	0	1	0	1	1	1	0	1	1	0	0	1	0
5354_at_x09	1	0	0	1	0	1	0	0	0	1	1	1	1	1	1	0	1	0	1	0	1	1	1	1	0	0	0	1	1	1	0	0	0	1	0	0	0	1	0	1	1	1	0	1	1	0	0	1	0
5354_at_x10	1	0	0	1	0	1	0	0	0	1	1	1	1	1	1	0	1	0	1	0	1	1	1	1	0	0	0	1	1	1	0	0	0	1	0	0	0	1	0	1	1	1	0	1	1	0	0	1	0
5354_at_x08	1	0	0	1	0	1	0	0	0	1	1	1	1	1	1	0	1	0	1	0	1	1	1	1	0	0	0	1	1	1	0	0	0	1	0	0	0	1	0	1	1	1	0	1	1	0	0	1	0
5354_at_x09	1	0	0	1	0	1	0	0	0	1	1	1	1	1	1	0	1	0	1	0	1	1	1	1	0	0	0	1	1	1	0	0	0	1	0	0	0	1	0	1	1	1	0	1	1	0	0	1	0
5354_at_x10	1	0	0	1	0	1	0	0	0	1	1	1	1	1	1	0	1	0	1	0	1	1	1	1	0	0	0	1	1	1	0	0	0	1	0	0	0	1	0	1	1	1	0	1	1	0	0	1	0
5356_at_x15	1	0	0	1	0	1	0	0	0	1	1	1	0	1	1	0	1	0	0	0	1	1	1	1	0	0	0	1	1	1	0	1	0	1	0	0	0	1	0	1	1	1	0	1	1	0	0	1	0
5356_at_x14	1	0	0	1	0	1	0	0	0	1	1	1	0	1	1	0	1	0	0	0	1	1	1	1	0	0	0	1	1	1	0	1	0	1	0	0	0	1	0	1	1	1	0	1	1	0	0	1	0
5356_at_x13	1	0	0	1	0	1	0	0	0	1	1	1	0	1	1	0	1	0	0	0	1	1	1	1	0	0	0	1	1	1	0	1	0	1	0	0	0	1	0	1	1	1	0	1	1	0	0	1	0
5357_at_x01	2	0	2	2	0	1	0	0	0	1	1	1	0	1	1	0	1	0	0	0	1	1	1	1	0	0	0	1	1	1	0	1	0	1	0	0	0	1	0	1	1	1	0	1	1	0	0	1	0
5358_at_x11	1	0	0	1	0	1	0	0	0	1	1	1	0	1	1	0	1	0	0	0	1	1	1	1	0	0	0	1	1	1	0	1	0	1	0	0	0	1	0	1	1	1	0	1	1	0	0	1	0
5358_at_x07	1	0	0	1	0	1	0	0	0	1	1	1	0	1	1	0	1	0	0	0	1	1	1	1	0	0	0	1	1	1	0	1	0	1	0	0	0	1	0	1	1	1	0	1	1	0	0	1	0
5323_at_x14	0	0	1	1	0	1	0	0	0	1	0	1	0	1	0	0	1	1	0	0	1	1	1	0	0	0	0	0	1	0	0	1	1	1	0	0	0	1	1	1	1	0	0	1	1	0	0	1	0
5323_at_x13	0	0	1	1	0	1	0	0	0	1	0	1	0	1	0	0	1	1	0	0	1	1	1	0	0	0	0	0	1	0	0	1	1	1	0	0	0	1	1	1	1	0	0	1	1	0	0	1	0
5323_at_x03	0	0	1	1	0	1	0	0	0	1	0	1	0	1	0	0	1	1	0	0	1	1	1	0	0	0	0	0	1	0	0	1	1	1	0	0	0	1	1	1	1	0	0	1	1	0	0	1	2
5324_at_x02	0	0	1	1	0	1	0	0	0	1	0	2	0	1	1	0	1	1	0	0	1	1	1	0	0	0	0	0	1	0	0	1	1	1	0	0	0	1	1	1	1	0	0	1	1	0	0	1	0
5325_at_x05	0	0	1	1	0	1	0	0	0	1	0	1	0	1	1	2	1	1	0	0	1	1	1	2	0	0	0	0	1	0	0	1	1	1	0	0	0	1	1	1	1	0	0	1	1	0	0	1	0
5334_at_x15	1	0	0	1	0	1	1	0	0	1	0	1	0	1	1	0	0	1	1	0	1	1	1	0	0	0	0	0	1	0	0	1	1	1	0	0	0	1	1	1	1	0	1	1	1	0	0	1	1
5334_at_x14	1	0	0	1	0	1	1	0	0	1	0	1	0	1	1	0	0	1	1	0	1	1	1	0	0	0	0	0	1	0	0	1	1	1	0	0	0	1	1	1	1	0	1	1	1	0	0	1	1
5334_at_x02	1	0	0	1	0	1	1	0	0	1	0	1	0	1	1	0	0	1	1	0	1	1	1	0	0	0	0	0	1	0	0	1	1	1	0	0	0	1	1	1	1	0	1	1	1	0	0	1	1
5336_at_x09	1	0	0	1	0	1	1	0	0	1	0	1	0	1	1	0	0	1	1	0	1	1	1	0	0	0	0	0	1	0	0	1	1	1	0	0	0	1	1	1	1	0	1	1	1	0	0	1	1
5338_at_x08	1	0	2	1	0	1	1	0	0	1	0	0	0	1	1	0	0	1	1	0	1	1	1	0	0	0	0	0	1	0	0	1	0	1	0	0	0	1	1	1	0	0	1	1	1	0	0	1	1
5338_at_x07	1	0	0	1	0	1	1	0	0	1	0	0	0	1	1	0	0	1	1	0	1	1	1	0	0	0	0	0	1	0	0	1	0	1	0	0	0	1	1	1	0	0	1	1	1	0	0	1	1
5321_at_x05	2	0	0	2	0	1	1	0	0	1	0	0	0	1	1	0	0	2	2	0	1	1	1	0	0	0	0	0	1	0	0	1	0	1	0	0	0	1	1	1	0	0	1	2	1	0	0	1	1
5341_at_x03	1	0	0	1	0	1	1	0	0	1	0	1	0	1	1	0	0	1	1	0	1	1	1	0	0	0	0	0	1	0	0	1	0	1	0	0	0	0	1	1	0	0	1	1	1	0	0	1	1
5342_at_x05	2	0	0	2	0	1	1	0	0	1	0	1	0	1	1	0	0	1	1	0	1	1	1	0	0	0	0	0	1	0	0	1	0	1	0	0	0	0	1	1	0	0	1	1	1	0	0	1	1
5343_at_x02	1	0	0	1	0	1	1	0	0	1	0	1	0	1	1	0	0	1	1	0	1	1	1	0	0	0	0	0	1	0	0	1	0	1	0	0	0	0	1	1	0	0	1	1	1	0	0	1	1
5299_at_x14	1	0	0	1	0	1	1	0	0	1	0	1	0	1	1	0	1	1	1	0	0	1	1	0	0	0	0	0	1	0	0	1	0	1	0	0	0	0	1	1	0	0	1	1	0	0	0	1	1
5301_at_x13	1	0	2	1	0	1	1	0	0	1	0	1	0	1	1	0	1	1	1	0	0	1	1	0	0	0	2	0	1	0	0	1	0	1	0	0	1	0	1	1	0	0	1	1	0	0	0	1	1
5307_at_x14	2	0	0	2	0	1	1	0	0	1	0	1	0	1	1	0	1	2	1	0	0	1	1	0	0	0	2	0	1	0	0	1	0	1	0	0	1	0	1	1	0	0	1	1	0	0	0	1	1
5307_at_x13	1	0	0	1	0	1	1	0	0	1	0	1	0	1	1	0	1	1	1	0	0	1	1	0	0	0	0	0	1	0	0	1	0	1	0	0	1	0	1	1	0	0	1	1	0	0	0	1	1
5307_at_x11	1	0	2	1	0	1	1	0	0	1	0	1	0	1	1	0	1	1	1	0	0	1	1	0	0	0	0	0	1	0	0	1	0	1	0	0	1	0	1	1	0	0	1	1	0	0	0	1	1
5309_at_x15	1	0	0	1	0	1	1	0	0	1	0	1	0	1	1	0	1	1	1	0	0	1	1	0	0	0	0	2	1	0	0	1	0	1	0	0	1	0	1	1	0	0	1	1	0	0	0	1	1
5297_at_x09	1	1	0	0	1	1	0	1	0	0	0	1	0	1	1	0	1	0	1	1	1	1	0	0	1	0	0	0	0	0	0	1	1	0	0	0	0	0	0	1	1	1	1	0	0	2	0	0	1
5254_i_at_x00	1	1	0	0	1	1	0	1	0	0	0	1	0	1	1	0	1	0	1	1	1	1	0	0	1	0	0	0	0	0	0	1	1	0	0	0	0	0	0	1	1	1	1	0	0	0	0	0	1
5254_i_at_x01	1	1	2	0	1	1	0	1	0	0	0	1	0	1	1	0	1	0	1	1	1	1	0	0	1	0	0	0	0	0	0	1	1	0	0	0	0	0	0	1	1	1	1	0	0	0	0	0	1
4680_at_x15	1	1	0	0	1	1	0	1	0	0	0	1	0	1	1	0	1	0	1	1	1	1	0	0	1	0	0	0	0	0	0	1	1	0	0	0	0	0	0	1	1	1	1	0	0	0	0	0	1
4680_at_x12	1	1	0	0	1	1	0	1	0	0	0	1	0	1	1	0	1	0	1	1	1	1	0	0	1	0	0	0	0	0	0	1	1	0	0	0	0	0	0	1	1	1	1	0	0	1	0	0	1
4680_at_x11	1	1	2	0	1	1	0	1	0	0	0	1	0	1	1	0	1	0	1	1	1	1	0	0	1	0	2	0	0	0	2	1	1	0	0	0	0	0	0	1	1	1	1	0	0	1	0	0	1
4680_at_x10	1	1	0	0	1	1	0	1	0	0	0	1	0	1	1	0	1	0	1	1	1	1	0	0	1	0	0	0	0	0	0	1	1	0	0	0	0	0	0	1	1	1	1	0	0	1	0	0	1
4680_at_x09	1	1	0	0	1	1	0	1	0	0	0	1	0	1	1	0	1	0	1	1	1	1	0	0	1	0	0	0	0	0	0	1	1	0	0	0	0	0	0	1	1	1	1	0	0	1	0	0	1
4680_at_x08	1	1	0	0	1	1	0	1	0	0	0	1	0	1	1	0	1	0	1	1	1	1	0	0	1	0	0	0	0	0	0	1	1	0	0	0	0	0	0	1	1	1	1	0	0	1	0	0	1
5254_i_at_x00	1	1	0	0	1	1	0	1	0	0	0	1	0	1	1	0	1	0	1	1	1	1	0	0	1	0	0	0	0	0	0	1	1	0	0	0	0	0	0	1	1	1	1	0	0	0	0	0	1
5254_i_at_x01	1	1	2	0	1	1	0	1	0	0	0	1	0	1	1	0	1	0	1	1	1	1	0	0	1	0	0	0	0	0	0	1	1	0	0	0	0	0	0	1	1	1	1	0	0	0	0	0	1
5256_at_x15	1	1	0	0	1	1	0	1	0	0	0	1	0	1	1	0	1	0	1	1	1	1	0	0	1	0	0	0	0	0	0	1	1	0	0	0	0	0	0	1	1	1	1	0	0	1	0	0	1
5256_at_x07	1	1	0	0	1	1	0	1	0	0	0	1	0	1	1	0	1	0	1	1	1	1	0	0	1	0	0	0	0	0	0	1	1	0	0	0	0	0	0	1	1	1	1	0	0	1	0	0	1
5256_at_x00	1	1	0	0	1	1	0	1	0	0	0	1	0	1	1	0	1	0	1	1	1	1	0	0	1	0	0	0	0	0	0	1	1	0	0	0	0	0	0	1	1	1	1	0	0	1	0	0	1
5257_at_x00	1	1	0	0	1	1	0	1	0	0	0	1	0	1	1	0	1	0	1	1	1	1	0	0	1	0	0	0	0	0	0	1	1	0	0	0	0	0	0	1	1	1	1	0	0	1	0	0	1
2247_at_x01	1	2	0	0	1	1	0	1	0	0	0	1	0	1	1	0	1	0	1	1	1	1	0	0	1	0	0	0	0	0	0	1	1	0	0	0	0	0	0	1	1	1	1	0	0	1	0	0	1
2247_at_x02	2	0	0	0	1	1	0	1	0	0	0	1	0	1	1	0	1	0	1	1	2	1	0	0	1	0	0	0	0	0	0	1	1	0	0	0	0	0	0	1	1	1	1	0	0	1	0	0	1
2247_at_x04	2	0	0	0	1	1	0	1	0	0	0	1	0	1	1	0	1	0	1	1	1	1	0	0	1	0	0	0	0	0	0	1	1	0	0	0	0	0	0	1	1	1	1	0	0	2	0	0	1
2248_at_x04	2	2	0	0	1	1	0	1	0	0	0	1	0	1	1	0	1	0	1	1	1	1	0	0	1	0	0	0	0	0	0	1	1	0	0	0	0	0	0	1	1	1	1	0	0	1	0	0	1
2249_at_x02	1	2	0	0	1	1	0	1	0	0	0	1	0	1	1	0	1	0	1	1	1	1	0	0	1	0	0	0	0	0	0	1	1	0	0	0	0	0	0	1	1	1	1	0	0	1	0	0	1
2249_at_x03	1	2	0	0	1	1	0	1	0	0	0	1	0	1	1	0	1	0	1	1	1	1	0	0	1	0	0	0	0	0	0	1	1	0	0	0	0	0	0	1	1	1	1	0	0	1	0	0	1
2249_at_x06	1	2	0	0	1	1	2	1	0	0	0	1	0	1	1	0	1	0	1	1	1	1	0	0	1	0	0	0	0	0	0	2	1	0	0	0	0	0	0	1	1	1	1	0	0	1	2	0	1
2249_at_x07	1	2	0	0	1	1	0	1	0	0	0	1	0	1	1	0	1	0	1	1	1	1	0	0	1	0	0	0	0	0	0	1	1	0	0	0	0	0	0	1	1	1	1	0	0	2	0	0	1
2250_at_x01	1	2	0	0	1	1	0	1	0	0	0	1	0	1	1	0	1	0	1	1	1	1	0	0	1	0	0	0	0	0	0	1	1	0	0	0	0	0	0	1	1	1	1	0	0	1	0	0	1
2250_at_x02	1	2	0	0	1	1	0	1	0	0	0	1	0	1	1	0	1	0	1	1	1	1	0	0	1	0	0	0	0	0	2	1	1	0	0	0	0	0	0	1	1	1	1	0	0	1	2	0	1
2250_at_x03	2	2	0	0	1	1	0	1	0	0	0	1	0	1	1	0	1	0	1	1	1	1	0	0	1	0	0	0	0	0	0	1	1	0	0	0	0	0	0	1	1	1	1	0	0	1	0	0	1
2252_g_at_x05	2	2	0	2	1	1	0	1	0	0	0	1	0	1	1	0	1	0	1	1	1	1	0	0	1	0	0	0	0	0	0	1	1	0	0	0	0	0	0	1	1	1	1	0	0	2	0	0	1
2252_g_at_x07	2	2	0	2	1	1	0	1	0	0	0	1	0	1	1	0	1	0	1	1	1	1	0	0	1	0	0	0	0	0	0	1	1	0	0	0	0	0	0	1	1	1	1	0	0	2	0	0	1
5259_at_x15	1	1	0	0	1	1	0	1	0	0	0	1	0	1	1	0	1	0	1	1	1	1	0	0	1	0	0	0	0	0	0	1	1	0	0	0	0	0	0	1	1	1	1	0	0	1	2	0	1
5271_at_x02	1	2	0	0	1	1	0	1	0	0	0	1	0	1	1	0	1	0	0	1	1	1	0	0	1	0	0	0	0	0	0	1	1	1	0	0	0	0	0	1	1	1	1	0	0	0	0	0	1
4614_at_x15	0	1	0	0	1	1	0	1	1	0	0	1	0	1	1	0	1	0	0	1	1	1	0	0	1	0	0	0	0	0	0	1	1	1	0	0	0	0	0	1	1	1	1	0	0	0	0	0	1
5233_at_x03	0	1	1	1	1	1	0	1	1	0	0	1	0	1	1	1	1	0	0	1	1	0	0	0	0	0	0	1	0	0	0	1	1	1	0	0	0	1	0	1	1	0	1	0	0	0	0	0	1
5233_at_x04	0	1	1	1	1	1	0	1	1	0	0	1	0	1	1	1	1	0	0	1	1	0	0	0	0	0	0	1	0	0	0	1	1	1	0	0	0	1	0	1	1	0	1	0	0	0	0	0	1
5241_at_x12	0	1	1	0	1	1	0	1	1	1	0	1	0	1	1	1	1	0	0	1	1	0	0	0	0	0	0	1	0	0	1	1	1	1	1	1	0	1	0	1	1	0	1	0	0	0	0	0	1
5243_at_x06	0	1	1	0	1	1	0	1	1	1	0	1	0	1	1	1	1	0	0	1	1	0	0	0	0	0	0	1	0	0	1	1	1	1	1	1	0	1	0	1	1	0	1	0	0	0	0	0	1
5244_at_x04	0	1	1	0	1	1	0	1	1	1	0	1	0	1	1	1	1	0	0	1	1	0	0	0	0	0	0	1	0	0	1	1	1	1	1	1	0	1	0	1	1	0	1	0	0	0	0	0	1
5244_at_x05	0	1	1	0	1	1	0	1	1	1	0	1	0	1	1	1	1	0	0	1	1	0	0	0	0	0	0	1	0	0	1	1	1	1	1	1	0	1	0	1	1	0	1	0	0	0	0	0	1
5208_at_x01	0	2	1	0	1	1	0	2	1	1	0	1	0	1	1	1	1	0	0	0	1	0	0	0	0	0	0	2	0	0	1	1	1	1	1	1	0	1	0	1	1	0	1	0	0	0	0	0	1
5214_at_x05	0	1	1	0	1	1	0	1	1	1	0	1	0	1	1	1	1	0	0	0	0	0	0	0	0	0	0	1	0	0	1	1	1	1	1	1	0	1	1	1	1	0	1	0	0	0	0	0	1
5214_at_x08	0	1	1	0	1	1	0	1	1	1	0	1	0	1	1	1	1	0	0	0	0	0	0	0	0	0	0	1	0	0	1	1	1	1	1	1	0	1	1	1	1	0	1	0	0	0	0	0	1
4634_at_x13	0	1	1	0	1	1	0	1	1	1	0	1	0	1	1	1	1	0	0	0	0	0	0	0	0	0	0	1	0	0	1	1	1	1	1	1	0	1	1	1	1	0	1	0	0	0	0	0	1
5217_at_x03	0	1	1	0	1	1	0	1	1	1	1	1	0	1	1	1	1	0	0	0	0	0	0	0	0	0	0	1	0	1	1	1	1	1	1	0	0	1	1	0	1	0	1	0	0	0	0	0	1
5217_at_x07	0	1	1	0	1	1	0	1	1	1	1	1	0	1	1	1	1	0	0	0	0	0	0	0	0	0	0	1	0	1	1	1	1	1	1	0	0	1	1	0	1	0	1	0	0	0	0	0	1
5217_at_x08	0	1	1	0	1	1	0	1	1	1	1	1	0	1	1	1	1	0	0	0	0	0	0	0	0	0	0	1	0	1	1	1	1	1	1	0	0	1	1	0	1	0	1	0	0	0	0	0	1
5218_at_x13	0	1	1	0	1	1	0	1	1	1	1	1	0	1	1	1	1	0	0	0	0	0	0	0	0	0	0	1	0	1	1	1	1	1	1	0	0	1	1	0	1	0	1	0	0	0	0	0	1
2256_at_x01	2	2	1	2	1	1	0	1	1	1	1	1	0	1	1	1	1	0	0	0	0	0	0	0	0	0	0	2	0	1	1	1	1	1	1	0	0	1	1	0	1	0	1	0	0	0	2	0	1
5220_at_x02	0	1	1	0	1	1	0	1	1	1	1	1	0	1	1	1	1	0	0	0	0	0	0	0	0	0	0	1	0	1	1	1	1	1	1	0	0	1	1	0	1	0	1	0	0	0	0	0	1
4728_at_x00	0	1	1	0	1	1	0	1	1	1	1	1	0	1	1	1	1	0	0	0	0	0	0	0	0	0	0	1	0	1	1	1	1	1	1	0	0	1	1	0	1	0	1	0	0	0	0	0	1
4672_at_x12	0	1	1	0	1	1	0	1	1	1	1	1	0	1	1	1	1	0	0	0	0	0	0	0	0	0	0	2	0	1	1	1	1	1	1	0	0	1	1	0	1	0	1	0	0	0	0	0	1
4672_at_x13	0	1	1	0	1	1	0	1	1	1	1	1	0	1	1	1	1	0	0	0	0	0	0	0	0	0	0	1	0	1	1	1	1	1	1	0	0	1	1	0	1	0	1	0	0	0	0	0	1
4672_at_x14	0	1	1	0	1	1	0	1	1	1	1	1	0	1	1	1	1	0	0	0	0	0	0	0	0	0	0	1	0	1	1	1	1	1	1	0	0	1	1	0	1	0	1	0	0	0	0	0	1
4672_at_x15	0	1	1	0	1	1	0	1	1	1	1	1	0	1	1	1	1	0	0	0	0	0	0	0	0	0	0	1	0	1	1	1	1	1	1	0	0	1	1	0	1	0	1	0	0	0	0	0	1
5221_at_x11	0	2	1	0	1	1	0	1	1	1	1	1	0	1	1	1	1	0	0	0	0	0	0	0	0	0	0	1	0	1	1	1	1	1	1	0	0	1	1	0	1	0	1	0	0	0	0	0	1
5224_at_x14	0	1	1	0	1	1	0	1	1	1	1	1	0	1	1	1	1	0	0	0	0	0	0	0	0	0	0	1	0	1	1	0	1	1	1	0	0	1	1	0	1	0	1	0	0	1	0	0	1
5228_at_x05	0	1	1	0	1	1	0	1	1	1	1	1	0	1	1	1	1	0	0	0	0	0	0	0	0	0	0	1	0	1	0	0	1	1	1	0	0	1	1	0	1	0	1	0	0	1	0	1	1
5228_at_x15	0	1	1	0	1	1	0	1	1	1	1	1	0	1	1	1	1	0	0	0	0	0	0	0	0	0	0	1	0	1	0	0	1	1	1	0	0	1	1	0	1	2	1	0	0	1	0	1	1
4616_at_x08	0	1	1	0	1	1	0	1	1	1	1	1	0	1	1	1	1	0	0	0	0	0	0	0	0	0	0	1	0	1	0	0	1	1	1	0	0	1	1	0	1	0	1	0	0	0	0	1	1
4616_at_x10	0	1	1	0	1	1	0	1	1	1	1	1	0	1	1	1	1	0	0	0	0	0	0	0	0	0	0	1	0	1	0	0	1	1	1	0	0	1	1	0	1	0	1	0	0	2	0	1	1
4616_at_x11	0	1	1	0	1	1	0	1	1	1	1	1	0	1	1	1	1	0	0	0	0	0	0	0	0	0	0	1	0	1	0	0	1	1	1	0	0	1	1	0	1	0	1	0	0	0	0	1	1
2262_at_x06	2	2	1	2	1	1	0	1	1	1	1	1	0	1	1	1	1	0	0	0	0	0	0	0	0	0	0	1	0	1	0	0	1	1	1	0	0	1	1	0	1	0	1	0	0	1	0	1	1
2263_g_at_x07	2	2	1	2	1	1	0	1	1	1	1	1	0	1	1	1	1	0	0	0	0	0	0	0	0	0	0	1	0	1	0	0	1	1	1	0	0	1	1	0	1	0	1	0	0	1	2	1	1
2264_s_at_x03	2	2	1	2	1	1	0	1	1	1	1	1	0	1	1	1	1	0	0	0	0	0	0	0	0	0	0	1	0	1	0	0	1	1	1	0	0	1	1	0	1	0	1	0	0	1	0	1	1
2265_s_at_x02	2	2	1	2	1	1	0	1	1	1	1	1	0	1	1	1	1	0	0	0	0	0	0	0	0	0	0	1	0	1	0	0	1	1	1	0	0	1	1	0	1	0	1	0	0	1	0	1	1
2265_s_at_x05	2	2	1	2	1	1	0	1	1	1	1	1	0	1	1	1	1	0	0	0	0	0	0	0	0	0	0	1	0	1	0	0	1	1	1	0	0	1	1	0	1	0	1	0	0	2	0	1	1
2180_s_at_x02	2	2	1	2	1	1	0	1	1	1	1	1	0	1	1	1	1	0	0	0	0	0	0	0	0	0	0	1	0	1	0	0	1	1	1	0	0	1	1	0	1	0	1	0	0	1	0	1	1
2181_s_at_x03	2	2	1	2	1	1	0	1	1	1	1	1	0	1	1	1	1	0	0	0	0	0	0	0	0	0	0	1	0	1	0	0	1	1	1	0	0	1	1	0	1	0	1	0	0	1	0	1	1
5184_at_x02	0	1	1	0	1	1	0	1	1	1	1	1	0	1	1	1	1	0	0	0	0	0	0	0	0	0	0	1	0	1	0	0	1	1	1	0	0	0	1	0	1	0	1	0	0	1	0	1	1
5184_at_x09	0	1	1	0	1	1	0	1	1	1	1	1	0	1	1	1	1	0	0	0	0	0	0	0	0	0	0	1	0	1	0	0	1	1	1	0	0	1	1	0	1	0	1	0	0	2	0	1	1
5184_at_x13	0	1	1	0	1	1	0	1	1	1	1	1	0	1	1	1	1	0	0	0	0	0	0	0	0	0	0	1	0	1	0	0	1	1	1	0	0	1	1	0	1	0	1	0	0	1	0	1	1
5184_at_x14	0	1	1	0	1	1	0	1	1	1	1	1	0	1	1	1	1	0	0	0	0	0	0	0	0	0	0	1	0	1	0	0	1	1	1	0	0	1	1	0	1	0	1	0	0	1	0	1	1
4617_at_x03	0	1	1	0	1	1	0	1	1	1	1	1	0	1	1	1	1	0	0	0	0	0	0	0	0	0	0	1	0	1	0	0	1	1	1	0	0	1	1	0	1	0	1	0	0	0	0	1	1
5186_at_x13	0	1	1	0	1	1	0	1	1	1	1	1	0	1	1	1	1	0	0	0	0	0	0	0	0	0	0	1	1	1	0	0	1	1	1	0	0	1	1	0	1	0	1	0	0	2	0	1	1
5186_at_x12	0	1	1	0	1	1	0	1	1	1	1	1	0	1	1	1	1	0	0	0	0	0	0	0	0	0	0	1	1	1	0	0	1	1	1	0	0	1	1	0	1	0	1	0	0	2	0	1	1
5187_at_x08	0	1	1	0	1	1	0	1	1	1	1	1	0	1	1	1	1	0	0	0	0	0	0	0	0	0	0	1	1	1	0	0	1	1	1	0	0	1	1	0	1	0	1	0	0	2	0	1	1
5187_at_x09	0	1	1	0	1	1	0	1	1	1	1	1	0	1	1	1	1	0	0	0	0	0	0	0	0	0	0	1	1	1	0	0	1	1	1	0	0	1	1	0	1	0	1	0	0	2	0	1	1
5202_at_x00	0	1	1	0	1	1	1	1	1	1	1	1	0	1	1	1	1	0	0	1	0	0	0	0	0	0	0	1	1	1	0	0	1	1	1	0	0	1	1	0	1	0	1	0	0	1	0	1	1
5204_at_x04	0	1	1	0	1	1	1	1	1	1	1	0	2	1	1	1	1	0	0	1	0	0	0	0	0	0	0	1	1	1	2	2	1	1	1	0	0	1	1	0	1	0	1	0	0	1	0	1	1
2186_at_x01	2	2	1	2	1	1	1	1	1	1	1	0	0	1	1	1	0	0	0	1	0	0	0	0	0	0	0	1	1	1	0	0	1	1	1	0	0	0	1	0	1	0	1	0	0	2	0	1	1
5164_at_x04	0	1	1	0	1	1	1	1	1	1	1	0	0	1	1	1	0	0	0	1	0	0	0	0	0	0	0	1	1	1	0	0	1	1	1	0	0	0	1	0	1	0	1	0	0	1	0	1	1
5166_at_x10	0	1	1	0	1	1	1	1	1	1	1	0	0	1	1	1	0	0	0	1	0	0	0	0	0	0	0	1	1	1	0	0	1	1	1	0	0	0	1	0	1	0	1	0	0	1	0	1	1
5166_at_x11	0	1	1	0	1	1	1	1	1	1	1	0	0	1	1	1	0	0	0	1	0	0	0	0	0	0	0	1	1	1	0	0	1	1	1	0	0	0	1	0	1	0	1	0	0	2	0	1	1
5167_at_x04	0	1	1	0	1	1	1	1	1	1	1	0	0	1	1	1	0	0	0	1	0	0	0	0	0	0	0	1	1	1	0	0	1	1	1	0	0	0	1	0	1	0	1	0	0	1	0	1	1
5167_at_x05	0	1	1	0	1	1	1	1	1	1	1	0	0	1	1	1	0	0	0	1	0	0	0	0	0	0	0	1	1	1	0	0	1	1	1	0	0	0	1	0	1	0	1	0	0	0	0	1	1
5167_at_x09	0	1	1	0	1	1	1	1	1	1	1	0	0	1	1	1	0	0	0	1	0	0	0	0	0	0	0	1	1	1	0	0	1	1	1	0	0	0	1	0	1	0	1	0	0	0	0	1	1
5171_at_x12	0	1	1	0	1	1	1	1	1	1	1	0	0	1	1	1	0	0	0	1	0	0	0	0	0	0	0	1	1	1	0	0	1	1	1	0	1	0	1	0	1	0	1	0	0	2	0	1	1
5175_at_x11	0	1	1	0	1	1	1	1	1	1	1	0	0	2	1	1	2	0	0	1	0	0	0	0	0	0	0	1	1	1	1	0	1	1	1	0	1	0	1	0	1	0	1	0	0	0	0	1	1
5154_at_x15	0	1	1	0	1	1	1	1	1	1	1	0	0	1	1	0	0	0	1	1	0	1	1	0	0	0	0	1	1	1	1	1	1	1	1	1	1	1	0	0	1	0	1	0	0	0	0	0	0
5131_at_x08	0	1	1	0	0	0	1	1	1	1	1	0	0	1	1	0	0	1	1	1	0	1	0	0	1	0	0	1	1	0	1	1	0	1	1	1	1	1	0	0	0	0	1	1	0	1	0	0	1
5132_at_x07	0	1	1	0	0	0	1	1	1	1	1	0	0	1	1	0	0	1	1	1	0	1	0	0	1	0	0	1	1	0	1	1	0	1	1	1	1	1	0	0	0	0	1	1	0	1	0	0	1
5094_at_x08	1	2	1	0	1	0	1	1	1	1	1	0	2	1	1	0	0	1	1	1	0	1	1	0	1	0	0	1	1	0	1	1	0	1	1	1	1	1	0	0	0	0	0	1	1	0	0	0	1
5096_at_x10	1	1	1	0	1	0	1	1	1	1	1	0	2	1	1	0	0	2	1	1	0	1	2	0	1	0	0	2	1	0	1	1	0	1	1	1	1	1	0	0	0	0	0	1	1	1	0	0	1
5084_at_x13	0	1	1	0	1	0	1	1	1	1	1	0	0	1	1	0	0	1	1	0	0	1	1	0	1	0	0	1	1	0	1	1	0	1	0	1	1	1	0	0	0	0	0	1	1	1	0	0	1
5054_at_x01	0	1	1	0	1	0	1	1	0	1	1	1	0	1	1	0	0	1	1	0	0	1	1	0	1	0	0	1	1	0	1	1	0	1	0	1	1	1	0	0	0	1	1	1	1	0	0	0	0
5054_at_x02	0	1	1	0	1	0	1	1	0	1	1	1	0	1	1	0	0	1	1	0	0	1	1	0	1	0	0	1	1	0	1	1	0	1	0	1	1	1	0	0	0	1	1	1	1	0	0	0	0
5054_at_x03	0	1	1	0	1	0	1	1	0	1	1	1	0	1	1	0	0	1	1	0	0	1	1	0	1	0	0	1	1	0	1	1	0	1	0	1	1	1	0	0	0	1	1	1	1	2	0	0	0
5054_at_x04	0	1	1	0	1	0	1	1	0	1	1	1	0	1	1	0	0	1	1	0	0	1	1	0	1	0	0	1	1	0	1	1	0	1	0	1	1	1	0	0	0	1	1	1	1	0	0	0	0
5054_at_x05	0	1	1	0	1	0	1	1	0	1	1	1	0	1	1	0	0	1	1	0	0	1	1	0	1	0	0	1	1	0	1	1	0	1	0	1	1	1	0	0	0	1	1	1	1	0	0	0	0
5054_at_x06	0	1	1	0	1	0	1	1	0	1	1	1	0	1	1	0	0	1	1	0	0	1	1	0	1	0	0	1	1	0	1	1	0	1	0	1	1	1	0	0	0	1	1	1	1	0	0	0	0
5054_at_x08	0	1	1	0	1	0	1	1	0	1	1	1	0	1	1	0	0	1	1	0	0	1	1	0	1	0	0	1	1	0	1	1	0	1	0	1	1	1	0	0	0	1	1	1	1	1	0	0	0
5054_at_x09	0	1	1	0	1	0	1	1	0	1	1	1	0	1	1	0	0	1	1	0	0	1	1	0	1	0	0	1	1	0	1	1	0	1	0	1	1	1	0	0	0	1	1	1	1	1	0	0	0
5054_at_x10	0	1	1	0	1	0	1	1	0	1	1	1	0	1	1	0	0	1	1	0	0	1	1	0	1	0	0	1	1	0	1	1	0	1	0	1	1	1	0	0	0	1	1	1	1	1	0	0	0
5054_at_x11	0	1	1	0	1	0	1	1	0	1	1	1	0	1	1	0	0	1	1	0	0	1	1	0	1	0	0	1	1	0	1	1	0	1	0	1	1	1	0	0	0	1	1	1	1	1	0	0	0
5054_at_x12	0	1	1	0	1	0	1	1	0	1	1	1	0	1	1	0	0	1	1	0	0	1	1	0	1	0	0	1	1	0	1	1	0	1	0	1	1	1	0	0	0	1	1	1	1	1	0	0	0
5054_at_x13	0	1	1	0	1	0	1	1	0	1	1	1	0	1	1	0	0	1	1	0	0	1	1	0	1	0	0	1	1	0	1	1	0	1	0	1	1	1	0	0	0	1	1	1	1	1	0	0	0
5054_at_x14	0	1	1	0	1	0	1	1	0	1	1	1	0	1	1	0	0	1	1	0	0	1	1	0	1	0	0	1	1	0	1	1	0	1	0	1	1	1	0	0	0	1	1	1	1	0	0	0	0
5054_at_x15	0	1	1	0	1	0	1	1	0	1	1	1	0	1	1	0	0	1	1	0	0	1	1	0	1	0	0	1	1	0	1	1	0	1	0	1	1	1	0	0	0	1	1	1	1	0	0	0	0
5055_at_x04	0	1	1	0	1	0	1	1	0	1	1	1	0	1	1	0	0	1	1	0	0	1	1	0	1	0	0	1	1	0	1	1	0	1	0	1	1	1	0	0	0	1	1	1	1	0	0	0	0
5055_at_x08	0	1	1	0	1	0	1	1	0	1	1	1	0	1	1	0	0	1	1	0	0	1	1	0	1	0	0	1	1	0	1	1	0	1	0	1	1	1	0	0	0	1	1	1	1	1	0	0	0
5055_at_x09	0	1	1	0	1	0	1	1	0	1	1	1	0	1	1	0	0	1	1	0	0	1	1	0	1	0	0	1	1	0	1	1	0	1	0	1	1	1	0	0	0	1	1	1	1	1	0	0	0
5055_at_x12	0	1	1	0	1	0	1	1	0	1	1	1	0	1	1	0	0	1	1	0	0	1	1	0	1	0	0	1	1	0	1	1	0	1	0	1	1	1	0	0	0	1	1	1	1	1	0	0	0
5055_at_x13	0	1	1	0	1	0	1	1	0	1	1	1	0	1	1	0	0	1	1	0	0	1	1	0	1	0	0	1	1	0	1	1	0	1	0	1	1	1	0	0	0	1	1	1	1	1	0	0	0
5055_at_x14	0	1	1	0	1	0	1	1	0	1	1	1	0	1	1	0	0	1	1	0	0	1	1	0	1	0	0	1	1	0	1	1	0	1	0	1	1	1	0	0	0	1	1	1	1	1	0	0	0
5056_at_x00	0	1	1	0	1	0	1	1	0	1	1	1	0	1	1	0	0	1	1	0	0	1	1	0	1	0	0	1	1	0	1	1	0	1	0	1	1	1	0	0	0	1	1	1	1	1	0	0	0
5056_at_x01	0	1	1	0	1	0	1	1	0	1	1	1	0	1	1	0	0	1	1	0	0	1	1	0	1	0	0	1	1	0	1	1	0	1	0	1	1	1	0	0	0	1	1	1	1	1	0	0	0
5056_at_x02	0	1	1	0	1	0	1	1	0	1	1	1	0	1	1	0	0	1	1	0	0	1	1	0	1	0	0	1	1	0	1	1	0	1	0	1	1	1	0	0	0	1	1	1	1	1	0	0	0
5056_at_x03	0	1	1	0	1	0	1	1	0	1	1	1	0	1	1	0	0	1	1	0	0	1	1	0	1	0	0	1	1	0	1	1	0	1	0	1	1	1	0	0	0	1	1	1	1	1	0	0	0
5056_at_x04	0	1	1	0	1	0	1	1	0	1	1	1	0	1	1	0	0	1	1	0	0	1	1	0	1	0	0	1	1	0	1	1	0	1	0	1	1	1	0	0	0	1	1	1	1	1	0	0	0
5056_at_x05	0	1	1	0	1	0	1	1	0	1	1	1	0	1	1	0	0	1	1	0	0	1	1	0	1	0	0	1	1	0	1	1	0	1	0	1	1	1	0	0	0	1	1	1	1	0	0	0	0
5056_at_x06	0	1	1	0	1	0	1	1	0	1	1	1	0	1	1	0	0	1	1	0	0	1	1	0	1	0	0	1	1	0	1	1	0	1	0	1	1	1	0	0	0	1	1	1	1	2	0	0	0
5059_at_x10	0	1	1	0	1	0	1	1	0	1	1	1	0	1	1	2	0	1	1	0	0	1	1	0	1	0	0	2	1	0	1	1	0	1	0	1	1	1	0	0	0	1	1	1	1	0	0	0	2
5061_at_x01	0	1	1	0	1	0	1	1	0	1	1	1	0	1	1	0	0	1	1	0	0	1	1	0	1	0	0	1	1	0	1	1	0	1	0	1	1	1	0	0	0	1	1	1	1	1	0	0	0
5062_at_x11	0	2	1	0	1	0	1	1	0	1	1	1	0	1	1	0	0	1	1	1	0	1	1	0	1	0	0	1	1	0	1	1	0	1	0	1	1	1	0	0	0	1	1	1	1	0	0	0	0
5024_at_x11	0	1	1	0	1	0	1	1	0	1	1	1	0	1	1	1	0	1	1	1	0	1	1	0	1	0	0	1	1	0	1	1	0	1	0	1	0	1	0	0	0	1	1	1	1	0	0	0	0
5025_at_x05	0	1	1	0	1	0	1	1	0	1	1	1	0	1	1	1	0	1	1	1	0	1	1	0	1	0	0	0	1	0	1	1	0	1	0	1	0	1	0	1	0	1	1	1	0	2	1	0	0
5027_at_x06	0	1	2	0	1	2	1	1	0	1	1	1	2	1	1	1	0	1	1	1	0	1	1	2	1	0	0	0	1	0	1	1	0	1	0	1	0	1	0	1	0	0	1	1	0	0	1	0	0
5027_at_x05	0	1	2	0	1	2	1	1	0	1	1	1	2	1	1	1	0	1	1	1	0	1	1	0	1	0	0	0	1	0	1	1	0	1	0	1	0	1	0	1	0	0	1	1	0	0	1	0	0
5029_at_x07	0	1	1	0	1	0	1	1	0	1	1	1	1	1	1	1	0	1	1	1	0	1	1	0	1	0	0	0	1	0	1	1	0	1	0	1	0	1	0	1	0	0	1	1	0	0	1	0	0
5038_at_x05	0	1	1	0	1	0	0	1	0	1	0	1	1	1	1	1	0	1	1	1	0	1	1	1	1	0	0	1	1	0	1	1	0	1	0	1	0	1	1	1	0	0	1	1	0	0	1	0	0
5042_at_x13	0	1	1	0	1	0	0	1	0	1	0	1	1	1	1	1	0	1	1	1	0	1	1	1	1	0	0	1	1	0	1	1	0	1	0	1	0	1	1	1	0	0	1	1	0	1	1	0	0
5044_at_x08	0	2	1	0	1	0	0	1	0	1	0	1	1	2	1	1	0	1	1	1	0	1	1	1	1	0	0	1	1	0	1	1	0	1	0	1	0	1	1	1	0	0	1	1	0	0	1	0	0
5045_at_x01	0	1	1	0	1	0	0	1	0	1	0	1	1	1	1	1	0	1	1	1	0	1	1	1	1	0	0	1	1	0	1	1	2	1	0	1	0	1	1	1	0	0	1	1	0	0	1	0	0
5013_at_x15	0	1	1	0	1	0	0	1	0	1	1	1	1	1	1	1	0	1	1	1	0	1	1	1	0	0	0	1	1	0	1	1	0	1	0	1	0	1	1	1	0	0	1	1	0	0	1	0	0
5018_at_x02	0	1	1	0	1	0	0	1	0	1	1	1	1	1	1	1	0	1	1	1	0	1	1	1	0	0	0	1	1	0	1	1	0	1	0	1	0	1	1	1	0	0	1	1	0	2	1	0	0
5019_at_x05	0	1	1	0	1	0	0	1	0	1	1	1	1	1	1	1	0	1	1	1	0	1	1	1	0	0	0	1	1	0	1	1	0	1	0	1	0	1	1	1	0	0	1	1	0	2	1	0	0
5019_at_x04	0	2	1	0	1	0	0	1	0	1	2	2	1	1	1	1	0	1	1	1	0	1	2	1	0	0	2	2	1	0	1	1	0	1	0	1	0	1	1	1	0	0	1	1	0	0	1	0	0
5020_at_x08	0	1	1	0	1	0	0	1	0	1	1	1	1	1	1	1	0	1	1	1	0	1	1	1	0	0	0	1	1	0	1	1	0	1	0	1	0	1	1	1	0	0	1	1	0	2	1	0	0
5023_at_x00	0	1	1	0	1	2	2	1	0	1	1	1	1	1	1	1	0	1	1	1	0	1	1	1	0	0	0	1	1	0	1	1	0	1	0	1	0	1	1	1	0	0	1	1	0	2	1	0	0
4985_at_x15	0	2	2	0	1	0	0	1	0	1	1	1	1	1	1	1	0	2	1	1	0	1	2	1	0	0	0	2	2	0	1	1	0	1	1	1	0	1	1	1	0	0	1	1	0	2	1	0	0
4990_at_x00	0	1	1	0	1	0	0	1	0	1	1	1	1	1	1	1	0	1	1	1	0	1	1	1	0	0	0	1	1	1	1	1	0	1	1	0	0	1	1	1	0	0	1	1	0	1	1	0	0
4995_at_x06	0	1	0	1	1	0	0	1	0	1	0	1	1	1	1	1	0	1	1	1	0	1	1	1	0	0	0	1	1	1	1	1	0	1	1	0	1	1	1	1	0	0	1	1	0	1	1	0	0
4996_at_x03	0	1	0	1	1	0	0	1	0	1	0	1	1	1	1	1	0	1	1	1	0	1	1	1	0	0	0	1	1	1	1	1	0	1	1	0	1	1	1	1	0	0	1	1	0	2	1	0	0
4956_at_x13	0	1	0	1	1	0	0	1	0	1	0	1	1	1	1	1	0	1	1	1	0	1	1	1	0	0	0	1	1	1	1	1	0	1	1	0	1	1	1	1	0	0	1	1	0	2	1	0	0
4959_at_x15	0	1	0	1	1	0	0	1	0	0	0	1	1	1	1	1	0	1	1	1	0	1	1	1	0	0	0	1	1	1	1	1	0	1	1	0	1	1	1	1	0	0	1	1	0	2	1	0	0
4961_at_x09	0	1	0	1	1	0	0	1	0	0	0	1	1	1	1	1	0	1	1	1	0	1	1	1	0	0	0	1	1	1	1	1	0	1	1	0	1	1	1	1	0	0	1	1	0	0	1	0	0
4961_at_x08	0	1	0	1	1	0	0	1	0	0	0	1	1	1	1	1	0	1	1	1	0	1	1	1	0	0	0	1	1	1	1	1	0	1	1	0	1	1	1	1	0	0	1	1	0	0	1	0	0
4977_at_x13	0	1	0	1	1	0	0	1	0	0	0	1	0	1	1	1	0	1	1	1	1	1	1	1	0	0	0	1	1	1	1	2	0	1	1	0	1	1	1	1	0	0	1	1	0	1	1	1	0
4949_at_x12	0	1	0	2	0	0	0	0	0	0	0	1	0	0	1	0	1	1	0	1	2	1	1	1	0	1	2	1	2	1	1	1	0	1	1	0	1	1	0	1	0	0	0	0	0	1	1	1	0
4924_at_x10	0	1	0	1	0	0	0	0	1	1	0	1	0	0	1	0	1	1	0	1	1	1	1	1	0	1	2	2	2	1	1	1	0	1	1	0	1	1	0	1	0	0	0	0	0	2	1	1	0
4628_at_x02	0	1	1	0	0	0	0	0	1	1	0	1	0	0	1	0	1	1	0	1	1	1	1	1	0	1	0	0	0	1	1	1	0	1	1	0	1	0	0	1	0	0	0	0	0	2	1	1	0
4894_at_x13	0	1	1	0	0	0	0	0	1	1	0	1	0	0	1	0	1	1	0	1	0	1	1	1	0	1	0	0	0	1	1	1	0	1	1	0	1	2	0	1	0	0	0	0	0	1	1	1	0
4894_at_x12	0	1	1	0	0	0	0	0	1	1	0	1	0	0	1	0	1	1	0	1	0	1	1	1	0	1	0	0	0	1	1	1	0	1	1	0	1	0	0	1	0	0	0	0	0	1	1	1	0
4894_at_x11	0	1	1	0	0	0	0	0	1	1	0	1	0	0	1	0	1	1	0	1	0	1	1	1	0	1	0	0	0	1	1	1	0	1	1	0	1	0	0	1	0	0	0	0	0	1	1	1	0
4899_at_x00	0	2	1	0	0	0	1	1	1	1	0	1	0	0	1	0	2	1	0	1	0	1	2	1	0	1	0	0	0	1	1	1	0	1	1	0	1	0	0	1	0	0	0	0	0	2	1	0	0
4651_at_x15	0	1	1	0	1	1	1	1	1	1	1	1	0	1	1	0	1	1	0	1	1	1	1	1	1	1	1	1	0	1	1	1	1	1	1	0	1	1	0	1	0	1	1	0	0	2	1	0	0
4651_at_x14	0	1	1	0	1	1	1	1	1	1	1	1	0	1	1	0	1	1	0	1	1	1	1	1	1	1	1	1	0	1	1	1	1	1	1	0	1	1	0	1	0	1	1	0	0	2	1	0	0
4651_at_x13	0	1	1	0	1	1	1	1	1	1	1	1	0	1	1	0	1	1	0	1	1	1	1	1	1	1	1	1	0	1	1	1	1	1	1	0	1	1	0	1	0	1	1	0	0	0	1	0	0
4651_at_x12	0	1	1	0	1	1	1	1	1	1	1	1	0	1	1	0	1	1	0	1	1	1	1	1	1	1	1	1	0	1	1	1	1	1	1	0	1	1	0	1	0	1	1	0	0	0	1	0	0
4651_at_x11	0	1	1	0	1	1	1	1	1	1	1	1	0	1	1	0	1	1	0	1	1	1	1	1	1	1	1	1	0	1	1	1	1	1	1	0	1	1	0	1	0	1	1	0	0	0	1	0	0
4651_at_x10	0	1	1	0	1	1	1	1	1	1	1	1	0	1	1	0	1	1	0	1	1	1	1	1	1	1	1	1	0	1	1	1	1	1	1	0	1	1	0	1	0	1	1	0	0	2	1	0	0
4651_at_x08	0	1	1	0	1	1	1	1	1	1	1	1	0	1	1	0	1	1	0	1	1	1	1	1	1	1	1	1	0	1	1	1	1	1	1	0	1	1	0	1	0	1	1	0	0	0	1	0	0
4651_at_x07	0	1	1	0	1	1	1	1	1	1	1	1	0	1	1	0	1	1	0	1	1	1	1	1	1	1	1	1	0	1	1	1	1	1	1	0	1	1	0	1	0	1	1	0	0	2	1	0	0
4651_at_x06	0	1	1	0	1	1	1	1	1	1	1	1	0	1	1	0	1	1	0	1	1	1	1	1	1	1	1	1	0	1	1	1	1	1	1	0	1	1	0	1	0	1	1	0	0	2	1	0	0
4651_at_x05	0	1	1	0	1	1	1	1	1	1	1	1	0	1	1	0	1	1	0	1	1	1	1	1	1	1	1	1	0	1	1	1	1	1	1	0	1	1	0	1	0	1	1	0	0	2	1	0	0
4651_at_x04	0	1	1	0	1	1	1	1	1	1	1	1	0	1	1	0	1	1	0	1	1	1	1	1	1	1	1	1	0	1	1	1	1	1	1	0	1	1	0	1	0	1	1	0	0	2	1	0	0
4651_at_x03	0	1	1	0	1	1	1	1	2	1	2	1	0	1	1	0	1	1	0	1	1	1	1	1	1	1	1	2	0	1	1	1	1	1	1	0	1	1	0	1	0	1	1	0	0	2	1	0	0
4651_at_x02	0	1	1	0	1	1	1	1	1	1	1	1	0	1	1	0	1	1	0	1	1	1	1	1	1	1	1	1	0	1	1	1	1	1	1	0	1	1	0	1	0	1	1	0	0	2	1	0	0
4651_at_x01	0	1	2	0	1	1	1	1	1	1	1	1	0	1	1	0	1	1	0	1	1	1	1	1	1	1	1	1	0	1	1	1	1	1	1	0	1	1	0	1	0	1	1	0	0	0	1	0	0
4651_at_x00	0	1	1	0	1	1	1	1	1	1	1	1	0	1	1	0	1	1	0	1	1	1	1	1	1	1	1	1	0	1	1	1	1	1	1	0	1	1	0	1	0	1	1	0	0	0	1	0	0
4652_at_x14	0	1	1	0	1	1	1	1	1	1	1	1	0	1	1	0	1	1	0	1	1	1	1	1	1	1	1	1	0	1	1	1	1	1	1	0	1	1	0	1	0	1	1	0	0	0	1	0	0
4652_at_x11	0	1	1	0	1	1	1	1	1	1	1	1	0	1	1	0	1	1	0	1	1	1	1	1	1	1	1	1	0	1	1	1	1	1	1	0	1	1	0	1	0	1	1	0	0	0	1	0	0
4652_at_x10	0	1	1	0	1	1	1	1	1	1	1	1	0	1	1	0	1	1	0	1	1	1	1	1	1	1	1	1	0	1	1	1	1	1	1	0	1	1	0	1	0	1	1	0	0	0	1	0	0
4652_at_x09	0	1	1	0	1	1	1	1	1	1	1	1	0	1	1	0	1	1	0	1	1	1	1	1	1	1	1	1	0	1	1	1	1	1	1	0	1	1	0	1	0	1	1	0	0	1	1	0	0
4652_at_x08	0	1	1	0	1	1	1	1	1	1	1	1	0	1	1	0	1	1	0	1	1	1	1	1	1	1	1	1	0	1	1	1	1	1	1	0	1	1	0	1	0	1	1	0	0	1	1	0	0
4652_at_x07	0	1	1	0	1	1	1	1	1	1	1	1	0	1	1	0	1	1	0	1	1	1	1	1	1	1	1	1	0	1	1	1	1	1	1	0	1	1	0	1	0	1	1	0	0	1	1	0	0
4652_at_x06	0	1	1	0	1	1	1	1	1	1	1	1	0	1	1	0	1	1	0	1	1	1	1	1	1	1	1	1	0	1	1	1	1	1	1	0	1	1	0	1	0	1	1	0	0	1	1	0	0
4652_at_x05	0	1	1	0	1	1	1	1	1	1	1	1	0	1	1	0	1	1	0	1	1	1	1	1	1	1	1	1	0	1	1	1	1	1	1	0	1	1	0	1	0	1	1	0	0	2	1	0	0
4652_at_x04	0	1	1	0	1	1	1	1	1	1	1	1	0	1	1	0	1	1	0	1	1	1	1	1	1	1	1	1	0	1	1	1	1	1	1	0	1	1	0	1	0	1	1	0	0	2	1	0	0
4652_at_x03	0	1	1	0	1	1	1	1	1	1	1	1	0	1	1	0	1	1	0	1	1	1	1	1	1	1	1	1	0	1	1	1	1	1	1	0	1	1	0	1	0	1	1	0	0	1	1	0	0
4652_at_x02	2	1	1	0	1	1	1	1	1	1	1	1	0	1	1	0	1	1	0	1	1	1	1	1	1	1	1	1	0	1	1	1	1	1	1	0	1	1	0	1	0	1	1	0	0	1	1	0	0
4652_at_x01	0	1	1	0	1	1	1	1	1	1	1	1	0	1	1	0	1	1	0	1	1	1	1	1	1	1	1	1	0	1	1	1	1	1	1	0	1	1	0	1	0	1	1	0	0	1	1	0	0
4652_at_x00	0	1	1	0	1	1	1	1	1	1	1	1	0	1	1	0	1	1	0	1	1	1	1	1	1	1	1	1	0	1	1	1	1	1	1	0	1	1	0	1	0	1	1	0	0	1	1	0	0
4653_at_x15	0	1	1	0	1	1	1	1	1	1	1	1	0	1	1	0	1	1	0	1	1	1	1	1	1	1	1	2	0	1	1	1	1	1	1	0	1	1	0	1	0	1	1	0	0	1	1	0	0
4653_at_x13	0	1	1	0	1	1	1	1	1	1	1	1	0	1	1	0	1	1	0	1	1	1	1	1	1	1	1	2	0	1	1	1	1	1	1	0	1	1	0	1	0	1	1	0	0	2	1	0	0
4653_at_x12	0	1	1	0	1	1	1	1	1	1	1	1	0	1	1	0	1	1	0	1	1	1	1	1	1	1	1	1	0	1	1	1	1	1	1	0	1	1	0	1	0	1	1	0	0	1	1	0	0
4653_at_x11	0	1	1	0	1	1	1	1	1	1	1	1	0	1	1	0	1	1	0	1	1	1	1	1	1	1	1	1	0	1	1	1	1	1	1	0	1	1	0	1	0	1	1	0	0	2	1	0	0
4653_at_x07	0	1	1	0	2	2	1	1	1	1	0	1	0	2	1	0	2	1	0	1	2	1	1	1	0	1	2	0	0	1	1	1	2	1	1	0	1	2	0	1	0	2	2	0	0	2	1	0	0
4653_at_x00	0	1	1	0	1	1	1	1	1	1	1	1	0	1	1	0	1	1	0	1	1	1	1	1	1	1	1	1	0	1	1	1	1	1	1	0	1	1	0	1	0	1	1	0	0	2	1	0	0
4654_at_x10	0	1	1	0	1	1	1	1	1	1	1	1	0	1	1	0	1	1	0	1	1	1	1	1	1	1	1	1	0	1	1	1	1	1	1	0	1	1	0	1	0	1	1	0	0	1	1	0	0
4654_at_x09	0	1	1	0	1	1	1	1	1	1	1	1	0	1	1	0	1	1	0	1	1	1	1	1	1	1	1	1	0	1	1	1	1	1	1	0	1	1	0	1	0	1	1	0	0	1	1	0	0
4654_at_x08	0	1	1	0	1	1	1	1	1	1	1	1	0	1	1	0	1	1	0	1	1	1	1	1	1	1	1	1	0	1	1	1	1	1	1	0	1	1	0	1	0	1	1	0	0	1	1	0	0
4654_at_x07	0	1	1	0	1	1	1	1	1	1	2	1	0	1	1	0	1	1	0	1	1	1	1	1	2	1	1	2	0	1	1	1	1	1	1	0	1	1	0	1	0	1	1	0	0	1	1	0	0
4654_at_x02	0	1	1	0	1	1	1	1	2	1	2	1	0	1	1	0	1	1	0	1	1	1	1	1	2	1	1	0	0	1	1	1	1	1	1	0	1	1	0	1	0	1	1	0	0	0	1	0	0
4654_at_x01	0	1	1	0	1	1	1	1	1	1	1	1	0	1	1	0	1	1	0	1	1	1	1	1	1	1	1	2	0	1	1	1	1	1	1	0	1	1	0	1	0	1	1	0	0	2	1	0	0
4654_at_x00	0	1	1	0	1	1	1	1	1	1	1	1	0	1	1	0	1	1	0	1	1	1	1	1	1	1	1	2	0	1	1	1	1	1	1	0	1	1	0	1	0	1	1	0	0	2	1	0	0
4848_at_x02	0	1	1	0	1	1	1	1	1	0	1	1	0	0	1	0	0	1	1	1	0	1	1	1	0	0	0	0	0	1	1	1	1	0	1	1	1	0	0	1	0	0	0	0	0	0	1	0	0
4848_at_x01	0	1	1	0	1	1	1	1	1	0	1	1	0	0	1	0	0	1	1	1	0	1	1	1	0	0	0	0	0	1	1	1	1	0	1	1	1	0	0	1	0	0	0	0	0	0	1	0	0
4849_at_x04	0	1	1	0	1	1	1	1	1	0	1	1	0	0	1	0	0	1	1	1	0	1	1	1	0	0	0	0	0	1	1	1	1	0	1	1	1	0	0	1	0	0	0	0	0	0	1	0	0
4850_at_x02	0	1	1	0	1	1	1	1	1	0	1	1	0	0	1	0	0	1	1	1	0	1	1	1	0	0	0	0	0	1	1	1	1	0	1	1	1	0	0	1	0	0	0	0	0	0	1	0	0
4852_s_at_x05	0	1	1	0	1	1	1	1	1	0	2	1	0	0	1	0	0	1	1	1	0	1	1	1	0	0	0	0	0	1	1	1	1	0	1	1	1	0	0	1	0	0	0	0	0	0	1	0	0
4853_at_x01	0	2	1	0	1	1	1	1	1	0	1	1	0	0	1	0	0	1	1	1	0	1	1	1	0	0	0	0	0	1	1	1	1	0	1	1	1	0	0	1	0	0	0	0	0	0	1	0	0
4853_at_x00	0	1	1	0	1	1	1	1	1	0	1	1	0	0	1	0	0	1	1	1	0	1	1	1	0	0	0	0	0	1	1	1	1	0	1	1	1	0	0	1	0	0	0	0	0	0	1	0	0
4858_at_x11	0	1	1	0	1	1	1	1	1	0	1	1	0	0	1	0	0	1	1	1	0	0	1	1	1	0	0	0	0	1	1	1	1	0	1	0	1	0	0	1	0	0	0	0	0	0	0	0	1
4859_at_x14	0	2	1	0	1	1	1	1	1	0	1	1	0	0	1	0	0	1	1	1	0	0	1	1	1	0	0	0	0	1	1	1	1	0	1	0	1	0	0	1	0	0	0	0	0	0	0	0	1
4859_at_x13	0	1	1	0	1	1	1	1	1	0	1	2	0	0	1	0	0	1	1	1	0	0	1	1	2	0	0	0	0	1	1	1	1	0	1	0	1	0	0	1	0	0	0	0	0	0	0	0	1
4591_at_x00	0	1	1	0	1	1	1	1	1	0	1	1	0	0	1	0	0	1	1	1	0	0	1	0	1	0	0	0	0	1	1	1	1	0	1	0	1	0	0	1	0	2	0	0	0	0	2	0	1
4657_at_x07	0	1	1	0	1	1	1	1	1	0	1	1	0	0	1	0	0	1	1	1	0	0	1	0	1	0	1	0	0	1	1	1	1	0	1	0	1	0	0	1	0	0	0	0	0	0	0	0	1
4657_at_x06	0	1	1	0	1	1	1	1	1	0	1	1	0	0	1	0	0	1	1	1	0	0	1	0	1	0	1	0	0	1	1	1	1	0	1	0	1	0	0	1	0	0	0	0	0	0	0	0	1
4823_at_x00	0	1	1	0	1	1	1	1	1	0	1	1	1	0	1	0	0	1	1	1	0	0	1	0	1	1	1	0	0	1	1	1	1	0	1	0	1	0	0	1	1	0	0	0	0	0	0	0	1
4834_at_x11	0	1	1	0	1	1	1	1	1	0	1	1	1	0	1	0	0	1	1	1	0	0	1	0	1	1	0	0	0	1	0	0	0	0	1	0	1	0	0	1	1	0	0	0	0	0	0	0	1
4834_at_x10	0	1	1	0	1	1	1	1	1	0	1	1	1	0	1	0	0	1	1	1	0	0	1	0	1	1	0	0	0	1	0	0	0	0	1	0	1	0	0	1	1	0	0	0	0	0	0	0	1
4836_at_x08	0	1	1	0	1	1	1	1	1	0	1	1	1	0	1	0	0	1	1	1	0	0	1	0	1	1	0	0	0	1	0	0	0	0	1	0	1	0	0	1	1	0	0	0	0	0	0	0	1
4837_at_x12	0	1	1	0	1	1	1	1	1	0	1	1	1	0	1	0	0	1	1	1	0	0	1	0	1	1	0	0	0	1	0	0	0	0	1	0	1	0	0	1	1	0	0	0	0	0	0	0	1
2142_at_x01	0	0	1	0	1	1	1	1	1	0	1	1	1	0	1	0	1	1	1	1	0	0	1	0	1	1	0	0	0	1	0	0	0	0	1	0	1	0	0	1	1	0	0	0	0	0	0	0	1
2142_at_x03	0	2	1	0	1	1	1	1	1	0	1	1	1	0	1	0	1	1	1	1	0	0	1	0	1	1	0	0	0	1	0	0	0	0	1	0	1	0	0	1	1	0	0	0	0	0	0	0	1
2143_at_x02	0	0	1	0	1	1	1	1	1	0	1	1	1	0	1	0	1	1	1	1	0	0	1	0	1	1	0	0	0	1	0	0	0	0	1	0	1	0	0	1	1	0	0	0	0	0	0	0	1
2147_at_x01	2	0	1	2	1	1	1	1	1	0	1	1	1	0	1	0	1	1	1	1	0	0	1	0	1	1	0	0	0	1	0	0	0	0	1	0	1	0	0	1	1	0	0	0	0	0	0	0	1
4800_at_x15	0	1	0	1	1	0	1	1	1	0	1	1	1	0	1	0	1	1	1	1	0	0	1	0	1	1	0	0	0	1	0	0	0	0	1	0	1	0	1	1	1	0	0	0	0	0	0	0	1
4800_at_x12	0	1	0	1	1	0	1	1	2	0	2	2	1	0	1	0	1	1	1	1	0	0	2	0	2	2	0	0	0	1	0	0	0	0	1	0	1	0	1	1	1	0	0	0	0	0	0	0	1
4801_at_x10	0	1	0	1	1	0	1	1	1	0	1	1	1	0	1	0	1	1	1	1	0	0	1	0	1	1	0	0	0	1	0	0	0	0	1	0	1	0	1	1	1	0	0	0	0	0	0	0	1
4804_at_x15	0	1	0	2	1	0	0	1	1	0	1	1	1	0	1	0	1	2	1	1	0	0	1	0	1	1	0	0	0	1	0	0	0	0	1	0	1	0	1	1	1	0	0	0	0	0	0	0	1
4805_at_x15	0	1	0	1	1	0	0	1	1	0	2	1	1	0	1	0	1	1	1	1	0	0	1	0	2	2	0	0	0	1	0	0	0	0	1	0	1	0	1	1	1	0	0	0	0	0	2	0	1
4810_at_x09	0	1	0	1	1	0	0	1	1	0	1	1	1	0	1	0	1	1	1	1	0	0	1	0	1	1	0	0	0	1	0	0	0	0	1	0	1	1	1	1	1	0	0	0	0	0	0	0	1
4685_at_x15	0	1	0	1	1	0	0	1	1	0	1	1	1	0	1	0	1	1	1	1	0	0	1	0	1	1	0	1	0	1	0	0	0	0	1	0	1	1	1	1	1	0	0	0	0	0	0	0	1
4685_at_x14	0	1	0	1	1	0	0	1	2	0	1	1	1	0	1	0	1	1	1	1	0	0	1	0	1	1	0	1	0	1	0	0	0	0	1	0	1	1	1	1	1	0	0	0	0	0	0	0	1
4817_at_x04	0	1	0	1	1	0	0	1	1	0	1	1	1	0	2	0	1	1	1	1	0	0	1	0	0	1	0	1	0	1	0	0	0	0	1	0	1	1	1	1	1	0	0	0	0	0	2	0	1
4818_at_x05	0	1	0	1	1	0	0	1	1	0	1	1	1	0	1	0	1	1	2	1	0	0	1	0	0	1	0	1	0	1	0	0	0	0	1	0	1	1	1	1	1	0	0	0	0	0	0	0	1
4774_at_x06	0	1	0	1	1	0	0	1	1	0	1	1	1	0	1	0	1	1	1	1	0	0	1	0	0	1	0	1	0	1	0	0	0	0	1	0	1	1	1	1	1	0	0	0	0	0	0	0	1
4774_at_x05	0	1	0	1	1	0	0	1	1	0	1	1	1	0	1	0	1	1	1	1	0	0	1	0	0	1	0	1	0	1	0	0	0	0	1	0	1	1	1	1	1	0	0	0	0	0	0	0	1
4774_at_x04	0	1	0	1	1	0	0	1	1	0	1	1	1	0	1	0	1	1	1	1	0	0	1	0	0	1	0	1	0	1	0	0	0	0	1	0	1	1	1	1	1	0	0	0	0	0	0	0	1
4776_at_x05	0	1	0	1	1	0	0	1	1	0	1	1	1	0	1	0	1	1	1	1	1	0	1	0	0	1	0	1	0	1	0	0	0	0	1	1	1	1	1	1	1	0	0	0	0	0	0	0	1
4776_at_x14	0	1	0	1	1	0	0	1	1	0	1	0	2	0	2	0	1	1	1	1	1	0	1	0	0	1	0	1	0	1	0	0	0	0	2	1	1	1	1	1	1	0	0	0	0	0	0	0	1
4609_at_x10	0	1	0	1	1	0	0	1	1	0	1	0	1	0	1	0	1	1	1	1	1	0	1	0	0	1	0	1	0	1	0	0	0	0	1	1	1	1	1	1	1	0	0	0	0	0	0	0	1
4788_at_x00	0	1	0	1	1	0	0	1	0	0	1	0	1	0	1	0	0	1	1	1	1	0	1	0	0	1	0	1	0	1	0	0	0	0	1	1	1	1	1	1	1	0	0	0	0	0	0	0	1
4788_at_x07	0	1	2	1	1	0	0	1	0	0	1	0	1	0	1	0	0	1	1	1	0	0	2	0	0	1	0	1	0	1	0	2	0	0	1	1	1	1	1	1	1	0	0	0	0	0	0	0	1
4788_at_x12	0	2	0	1	1	0	0	1	1	0	1	0	1	0	1	0	0	1	1	1	0	0	1	0	0	1	0	1	0	1	0	0	0	0	1	1	1	1	1	1	1	0	0	0	0	0	0	0	1
4791_at_x07	0	1	0	1	1	0	0	1	1	0	1	0	1	0	1	0	0	1	1	1	0	0	1	0	0	1	0	1	0	1	0	0	0	0	1	1	0	1	1	1	1	0	0	0	0	0	0	0	1
4793_at_x02	0	1	0	1	1	0	0	1	1	0	1	0	1	0	1	0	0	1	1	1	0	0	1	0	0	1	0	1	0	1	0	0	0	0	1	1	0	1	1	1	1	0	0	0	0	0	0	0	1
4793_at_x03	0	1	0	1	1	0	0	1	1	0	1	0	1	0	1	0	0	1	1	1	0	0	1	0	0	1	0	1	0	1	0	0	0	0	1	1	0	1	1	1	2	0	0	0	0	0	0	0	1
4796_at_x03	0	1	0	1	1	0	0	1	1	0	1	0	1	0	1	0	0	1	1	1	0	0	1	0	0	1	0	1	0	1	0	0	0	0	1	1	0	1	0	1	1	0	0	0	0	0	0	0	1
4796_at_x07	0	1	0	1	1	0	0	1	1	0	1	0	1	0	1	0	0	1	1	1	0	0	1	0	0	1	0	1	0	1	0	0	0	0	1	1	0	1	0	1	1	0	0	0	0	0	0	0	1
4796_at_x08	0	1	0	1	1	0	0	1	1	0	1	0	1	0	1	0	0	1	1	1	0	0	1	0	0	1	0	1	0	1	0	0	0	0	1	1	0	1	0	1	1	0	0	0	0	0	0	0	1
4752_at_x09	0	1	0	1	1	0	0	1	1	0	1	0	1	0	1	0	0	1	1	1	0	0	1	0	0	1	0	1	0	1	0	0	0	0	1	1	0	1	0	1	1	0	0	0	0	0	0	0	1
4753_at_x15	0	1	0	1	1	0	0	1	2	0	1	0	1	0	1	0	0	1	1	1	0	0	1	0	0	1	0	1	0	1	0	0	0	0	1	1	0	1	0	1	1	0	0	0	0	0	0	0	1
2158_at_x06	2	2	0	2	1	0	0	1	1	0	1	0	1	0	1	0	0	1	1	1	0	0	1	0	0	1	0	2	0	1	0	0	0	0	1	1	0	1	0	1	1	0	0	0	0	0	0	0	1
4595_at_x10	0	1	2	1	1	0	0	1	1	1	1	0	1	0	1	0	0	1	1	1	0	0	1	0	0	2	0	1	0	1	0	0	0	0	1	1	0	1	0	1	1	0	0	0	0	0	0	0	0
4668_at_x00	0	1	0	1	1	0	0	1	1	1	1	0	1	0	1	0	0	1	1	1	0	0	1	0	0	1	0	1	0	1	0	0	0	0	1	1	0	1	0	1	1	0	0	0	0	0	0	0	0
4668_at_x01	0	1	0	1	1	0	0	1	1	1	1	0	1	0	1	0	0	1	1	1	0	0	1	0	0	1	0	1	0	1	0	0	0	0	1	1	0	1	0	1	1	0	0	0	0	0	0	0	0
4668_at_x02	0	1	0	2	1	0	0	1	1	1	1	0	1	0	1	0	0	2	1	1	0	0	1	0	0	1	0	1	0	1	0	0	0	0	1	1	0	1	0	1	1	0	0	0	0	0	0	0	0
4668_at_x14	0	1	0	1	1	0	0	1	1	1	1	0	1	0	1	0	0	1	1	1	0	0	1	0	0	1	0	1	0	1	0	0	0	0	1	1	0	1	0	1	1	0	0	0	0	0	0	0	0
4767_at_x06	0	1	1	0	1	0	0	0	1	1	1	0	2	0	2	0	0	1	1	1	0	0	1	1	0	1	0	1	0	1	0	0	0	0	2	1	0	1	0	1	1	0	0	0	0	0	0	0	0
4610_at_x02	0	1	1	0	1	0	0	0	1	1	1	0	1	0	1	0	0	1	1	1	0	0	1	1	0	0	0	1	0	1	0	0	0	0	1	1	0	1	0	1	1	0	0	0	0	0	0	0	0
4611_at_x02	0	1	1	0	1	0	0	0	1	1	1	0	1	0	1	0	0	1	1	1	0	0	1	1	0	0	0	1	0	1	0	0	0	0	1	1	0	1	0	1	1	0	0	0	0	0	0	0	0
4771_at_x08	0	1	1	0	1	0	0	0	1	1	1	0	1	0	1	0	0	1	1	1	0	0	1	1	0	0	0	1	0	1	0	0	0	0	1	1	0	1	0	1	1	0	0	0	0	0	0	0	0
4596_at_x07	0	2	2	0	1	0	0	0	1	1	1	0	1	2	1	0	0	1	1	1	0	0	1	1	0	0	0	1	0	1	0	0	0	0	1	1	0	1	0	1	1	0	0	0	0	0	0	0	0
4596_at_x08	0	1	1	0	1	0	0	2	1	1	1	0	1	0	1	0	0	1	1	1	0	0	1	1	0	0	0	1	0	1	0	2	0	0	1	1	0	1	0	1	1	0	0	0	0	2	0	0	0
4596_at_x14	0	1	1	0	1	0	0	0	1	1	1	0	1	0	1	0	0	1	1	1	0	0	1	1	0	0	0	1	0	1	0	0	0	0	1	1	0	1	0	1	1	0	0	0	0	0	0	0	0
4596_at_x15	0	1	1	0	1	0	0	0	1	1	1	0	1	0	1	0	0	1	1	1	0	0	1	1	0	0	0	1	0	1	0	0	0	0	1	1	0	1	0	1	1	0	0	0	0	0	0	0	0
4708_at_x08	1	1	0	0	1	0	0	0	1	1	1	0	1	0	1	0	0	1	0	1	0	0	0	1	1	1	0	1	1	1	1	0	0	0	1	1	0	0	1	0	1	0	0	0	1	0	1	0	0
4710_at_x00	1	1	0	0	1	0	0	0	1	1	1	0	1	0	1	0	0	1	0	1	0	0	0	1	1	1	0	1	1	1	1	0	0	0	1	1	0	0	1	0	1	0	0	0	1	0	1	0	0
4601_at_x13	1	1	0	0	1	0	0	0	1	1	1	0	1	0	1	0	0	1	0	1	0	0	0	1	1	1	0	1	1	1	1	0	0	0	1	1	0	0	1	0	1	0	0	0	1	0	1	0	0
4602_at_x02	1	1	0	0	1	1	0	0	1	1	1	0	1	0	1	0	0	1	0	1	0	0	0	1	1	1	0	1	1	1	1	0	0	0	1	1	0	0	1	0	1	0	0	0	1	0	1	0	0
4602_at_x01	1	1	0	0	1	1	0	0	1	1	1	0	1	0	1	0	0	1	0	1	0	0	0	1	1	1	0	1	1	1	1	0	0	0	1	1	0	0	1	0	1	0	0	0	1	0	1	0	0
4602_at_x00	1	1	0	0	1	1	0	0	1	1	1	0	1	0	1	0	0	1	0	1	0	0	0	1	1	1	0	1	1	1	1	0	0	0	1	1	0	0	1	0	1	0	0	0	1	0	1	0	0
4713_at_x06	1	1	0	0	1	1	0	0	1	1	1	0	1	0	1	0	0	1	0	1	0	0	0	1	1	1	0	1	1	1	1	0	0	0	1	1	0	0	1	0	1	0	0	0	1	0	1	0	0
4716_at_x15	1	2	0	0	1	0	0	0	1	1	1	0	1	0	0	0	0	1	0	1	0	0	0	1	1	1	0	1	1	1	1	0	0	0	1	1	0	0	1	0	1	0	0	0	1	0	1	0	0
4718_at_x02	1	1	0	0	1	0	0	0	1	1	1	0	1	0	0	0	0	1	0	1	0	0	0	1	1	1	0	1	1	1	1	0	0	0	1	1	0	0	1	0	1	0	0	0	1	0	1	0	0
4719_at_x02	1	1	0	0	1	0	0	0	1	1	1	0	1	0	0	0	0	1	0	1	0	0	0	1	1	1	0	1	1	1	1	0	0	0	1	1	0	0	1	0	1	0	0	0	1	0	1	0	0
4720_at_x04	1	1	0	0	1	0	0	0	1	1	1	0	1	0	0	0	0	1	0	1	0	0	0	1	1	1	0	1	1	1	1	0	0	0	1	1	0	0	1	0	1	0	0	0	1	0	1	0	0
3234_at_x15	2	1	0	0	1	0	0	0	1	1	1	0	1	0	0	0	0	1	0	1	0	0	0	1	1	1	0	1	1	1	1	0	0	0	1	1	0	0	1	0	1	0	0	0	1	0	1	0	0
3234_at_x14	2	1	0	0	1	0	0	0	1	1	1	0	1	0	0	0	0	1	0	1	0	0	0	1	1	1	0	1	1	1	1	0	0	0	1	1	0	0	1	0	1	0	0	0	1	0	1	0	0
3234_at_x13	1	1	0	0	1	0	0	0	1	1	1	0	1	0	0	0	0	1	0	1	0	0	0	1	1	1	0	1	1	1	1	0	0	0	1	1	0	0	1	0	1	0	0	0	1	0	1	0	0
3234_at_x12	1	1	0	0	1	0	0	0	1	1	1	0	1	0	0	0	0	1	0	1	0	0	0	1	1	1	0	1	1	1	1	0	0	0	1	1	0	0	1	0	1	0	0	0	1	0	1	0	0
3234_at_x11	0	1	0	0	1	0	0	0	1	1	1	0	1	0	0	0	0	1	0	1	0	0	0	1	1	1	0	1	1	1	1	0	0	0	1	1	0	0	1	0	1	0	0	0	1	0	1	0	0
3234_at_x10	0	1	0	0	1	0	0	0	1	1	1	0	1	0	0	0	0	1	0	1	0	0	0	1	1	1	0	1	1	1	1	0	0	0	1	1	0	0	1	0	1	0	0	0	1	0	1	0	0
3234_at_x09	1	1	0	0	1	0	0	0	1	1	1	0	1	0	0	0	0	1	0	1	0	0	0	1	1	1	0	1	1	1	1	0	0	0	1	1	0	0	1	0	1	0	0	0	1	0	1	0	0
3234_at_x08	1	1	0	0	1	0	0	0	1	1	1	0	1	0	0	0	0	1	0	1	0	0	0	1	1	1	0	1	1	1	1	0	0	0	1	1	0	0	1	0	1	0	0	0	1	0	1	0	0
3234_at_x07	2	1	0	0	1	0	0	0	1	1	1	0	1	0	0	0	0	1	0	1	0	0	0	1	1	1	0	1	1	1	1	0	0	0	1	1	0	0	1	0	1	0	0	0	1	0	1	0	0
3234_at_x06	2	1	0	0	1	0	0	0	1	1	1	0	1	0	0	0	0	1	0	1	0	0	0	1	1	1	0	1	1	1	1	0	0	0	1	1	0	0	1	0	1	0	0	0	1	0	1	0	0
3234_at_x05	0	1	0	0	1	0	0	0	1	1	1	0	1	0	0	0	0	1	0	1	0	0	0	1	1	2	0	2	1	1	1	0	0	0	1	1	0	0	1	0	1	0	0	0	2	0	1	0	0
3234_at_x02	0	1	0	0	1	0	0	0	1	1	1	0	1	0	0	0	0	1	0	1	0	0	0	1	1	1	0	1	1	1	1	0	0	0	1	1	0	0	1	0	1	0	0	0	1	0	1	0	0
3234_at_x01	0	1	0	0	1	0	0	0	1	1	1	0	1	0	0	0	0	1	0	1	0	0	0	1	1	1	0	1	1	1	1	0	0	0	1	1	0	0	1	0	1	0	0	0	1	0	1	0	0
3234_at_x00	0	1	0	0	1	0	0	0	1	1	1	0	1	0	0	0	0	1	0	1	0	0	0	1	1	1	0	1	1	1	1	0	0	0	1	1	0	0	1	0	1	0	0	0	1	0	1	0	0
4679_at_x00	1	1	0	0	1	0	0	0	1	1	1	0	1	0	0	0	0	1	0	1	0	0	0	1	1	1	0	1	1	1	1	0	0	0	1	1	0	0	1	0	1	0	0	0	1	0	1	0	0
4679_at_x01	1	1	0	0	1	0	0	0	1	1	1	0	1	0	0	0	0	1	0	1	0	0	0	1	1	1	0	1	1	1	1	0	0	0	1	1	0	0	1	0	1	0	0	0	1	0	1	0	0
4679_at_x02	1	1	0	0	1	0	0	0	1	1	1	0	1	0	0	0	0	1	0	1	0	0	0	1	1	1	0	1	1	1	1	0	0	0	1	1	0	0	1	0	1	0	0	0	1	0	1	0	0
4679_at_x05	1	1	0	0	1	0	0	0	1	1	1	0	1	0	0	0	0	1	0	1	0	0	0	1	1	1	0	1	1	1	1	0	0	0	1	1	0	0	1	0	1	0	0	0	1	0	1	0	0
4679_at_x06	2	1	0	0	1	0	0	0	1	1	1	0	1	0	0	0	0	1	0	1	0	0	0	1	1	1	0	1	1	1	1	0	0	0	1	1	0	0	1	0	1	0	0	0	1	0	1	0	0
4679_at_x07	1	1	0	0	1	0	0	0	1	1	1	0	1	0	0	0	0	1	0	1	0	0	0	1	1	1	0	1	1	1	1	0	0	0	1	1	0	0	1	0	1	0	0	0	1	0	1	0	0
4679_at_x08	1	1	0	0	1	0	0	0	1	1	1	0	1	0	0	0	0	1	0	1	0	0	0	1	1	1	0	1	1	1	1	0	0	0	1	1	0	0	1	0	1	0	0	0	1	0	1	0	0
4679_at_x09	1	1	0	0	1	0	0	0	1	1	1	0	1	0	0	0	0	1	0	1	0	0	0	1	1	1	0	1	1	1	1	0	0	0	1	1	0	0	1	0	1	0	0	0	1	0	1	0	0
4679_at_x10	1	1	0	0	1	0	0	0	1	1	1	0	1	0	0	0	0	1	0	1	0	0	0	1	1	1	0	1	1	1	1	0	0	0	1	1	0	0	1	0	1	0	0	0	1	0	1	0	0
4305_at_x01	1	1	0	0	1	1	1	1	1	1	0	0	0	0	0	1	1	0	1	0	0	1	0	0	1	0	1	1	0	1	1	1	0	0	0	0	1	1	1	0	1	0	0	0	1	0	0	0	0
4305_at_x00	1	1	0	0	1	1	1	1	1	1	0	0	0	0	0	1	1	0	1	0	0	1	0	0	1	0	1	1	0	1	1	1	0	0	0	0	1	1	1	0	1	0	0	0	1	0	0	0	0
4306_i_at_x03	2	1	0	0	1	1	1	1	1	1	0	0	0	0	0	1	1	0	1	0	0	1	0	0	1	0	1	1	0	1	1	1	0	0	0	0	1	1	1	0	1	0	0	0	1	0	0	0	0
4306_i_at_x02	1	1	0	0	1	1	1	1	1	1	0	0	0	0	0	1	1	0	1	0	0	1	0	0	1	0	1	1	0	1	1	1	0	0	0	0	1	1	1	0	1	0	0	0	1	0	0	0	0
4306_i_at_x01	1	1	0	0	1	1	1	1	1	1	0	0	0	0	0	1	1	0	1	0	0	1	0	0	1	0	1	1	0	1	1	1	0	0	0	0	1	1	1	0	1	0	0	0	1	0	0	0	0
4306_i_at_x00	1	1	0	0	1	1	1	1	1	1	0	0	0	0	0	1	1	0	1	0	0	1	0	0	1	0	1	1	0	1	1	1	0	0	0	0	1	1	1	0	1	0	0	0	1	0	0	0	0
4307_f_at_x08	1	1	0	0	1	1	1	1	1	1	0	0	0	0	0	1	1	0	1	0	0	1	0	0	1	0	1	1	0	1	1	1	0	0	0	0	1	1	1	0	1	0	0	0	1	0	0	0	0
4307_f_at_x07	1	1	0	0	1	1	1	1	1	1	0	0	0	0	0	1	1	0	1	0	0	1	0	0	1	0	1	1	0	1	1	1	0	0	0	0	1	1	1	0	1	0	0	0	1	0	0	0	0
3189_i_at_x01	1	1	0	0	1	1	1	1	1	1	0	0	2	0	0	1	1	0	1	0	0	1	0	0	1	0	1	1	0	1	1	1	0	0	0	0	1	1	1	0	1	0	0	0	1	0	0	0	0
3189_i_at_x02	1	1	0	0	1	1	1	1	1	1	0	0	0	0	0	1	1	0	1	0	0	1	0	0	1	0	1	1	2	1	1	1	0	0	0	2	1	1	1	0	1	0	0	0	1	0	0	0	0
3189_i_at_x05	1	1	0	0	1	1	1	1	1	1	0	0	0	0	0	1	1	0	1	0	0	1	0	0	1	0	1	1	0	1	1	1	0	0	0	0	1	1	1	0	1	0	0	0	1	2	0	0	0
3189_i_at_x06	1	1	0	0	1	1	1	1	1	1	0	0	0	0	0	1	1	0	1	0	0	1	0	0	1	0	1	1	0	1	1	1	0	0	0	0	1	1	1	0	1	0	0	0	1	0	0	0	0
3189_i_at_x07	1	1	0	0	1	1	1	1	1	1	0	0	0	0	0	1	1	0	1	0	0	1	0	0	1	0	1	1	0	1	1	1	0	0	0	0	1	1	1	0	1	0	0	0	1	0	0	0	0
3189_i_at_x08	1	1	0	0	1	1	1	1	1	1	0	0	0	0	0	1	1	0	1	0	0	1	0	0	1	0	1	1	0	1	1	1	0	0	0	0	1	1	1	0	1	0	0	0	1	0	0	0	0
3189_i_at_x10	1	1	0	0	1	1	1	1	1	1	0	0	0	0	0	1	1	0	1	0	0	1	0	0	1	0	1	1	0	1	1	1	0	0	0	0	1	1	1	0	1	0	0	0	1	0	0	0	0
3189_i_at_x11	1	1	0	0	1	1	1	1	1	1	0	0	0	0	0	1	1	0	1	0	0	1	0	0	1	0	1	1	0	1	1	1	0	0	0	0	1	1	1	0	1	0	0	0	1	0	0	0	0
3188_at_x01	1	1	0	0	1	1	1	1	1	1	0	0	0	0	0	1	1	0	1	0	0	1	0	0	1	0	1	1	0	1	1	1	0	0	0	0	1	1	1	0	1	0	0	0	2	0	0	0	0
3188_at_x02	1	1	0	0	1	1	1	1	1	1	0	0	0	0	0	1	1	0	1	0	0	1	0	0	1	0	1	1	0	1	1	1	0	0	0	0	1	1	1	0	1	0	0	0	1	0	0	0	0
3188_at_x03	1	1	0	0	1	1	1	1	1	1	0	0	0	0	0	1	1	0	1	0	0	1	0	0	1	0	1	1	0	1	1	1	0	0	0	0	1	1	1	0	1	0	0	0	1	0	0	0	0
3188_at_x04	1	1	0	0	1	1	1	1	1	1	0	0	0	0	0	1	1	0	1	0	0	1	0	0	1	0	1	1	0	1	1	1	0	0	0	0	1	1	1	0	1	0	0	0	1	0	0	0	0
3188_at_x05	1	1	0	0	1	1	1	1	1	1	0	0	0	0	0	1	1	0	1	0	0	1	0	0	1	0	1	1	0	1	1	1	0	0	0	0	1	1	1	0	1	0	0	0	1	0	0	0	0
3188_at_x06	1	1	0	0	1	1	1	1	1	1	0	0	0	0	0	1	1	0	1	0	0	1	0	0	1	0	1	1	0	1	1	1	0	0	0	0	1	1	1	0	1	0	0	0	1	0	0	0	0
3188_at_x07	1	1	0	0	1	1	1	1	1	1	0	0	0	0	0	1	1	0	1	0	0	1	0	0	1	0	1	1	0	1	1	1	0	0	0	0	1	1	1	0	1	0	0	0	1	0	0	0	0
3188_at_x08	1	1	0	0	1	1	1	1	1	1	0	0	0	0	0	1	1	0	1	0	0	1	0	0	1	0	1	1	0	1	1	1	0	0	0	0	1	1	1	0	1	0	0	0	1	0	0	0	0
3188_at_x09	1	1	0	0	1	1	1	1	1	1	0	0	0	0	0	1	1	0	1	0	0	1	0	0	1	0	1	1	0	1	1	1	0	0	0	0	1	1	1	0	1	0	0	0	1	0	0	0	0
3188_at_x10	1	1	0	0	1	1	1	1	1	1	0	0	0	0	0	1	1	0	1	0	0	1	0	0	1	0	1	1	0	1	1	1	0	0	0	0	1	1	1	0	1	0	0	0	1	0	0	0	0
3188_at_x11	1	1	0	0	1	1	1	1	1	1	0	0	0	0	0	1	1	0	1	0	0	1	0	0	1	0	1	1	0	1	1	1	0	0	0	0	1	1	1	0	1	0	0	0	1	0	0	0	0
3188_at_x12	1	1	0	0	1	1	1	1	1	1	0	0	0	0	0	1	1	0	1	0	0	1	0	0	1	0	1	1	0	1	1	1	0	0	0	0	1	1	1	0	1	0	0	0	1	0	0	0	0
3188_at_x13	1	1	0	0	1	1	1	1	1	1	0	0	0	0	0	1	1	0	1	0	0	1	0	0	1	0	1	1	0	1	1	1	0	0	0	0	1	1	1	0	1	0	0	0	1	0	0	0	0
3188_at_x14	1	1	0	0	1	1	1	1	1	1	0	0	0	0	0	1	1	0	1	0	0	1	0	0	1	0	1	1	0	1	1	1	0	0	0	0	1	1	1	0	1	0	0	0	1	0	0	0	0
3188_at_x15	2	1	0	0	1	1	1	1	1	1	0	0	0	0	0	1	1	0	1	0	0	1	0	0	1	0	1	1	0	1	1	1	0	0	0	0	1	1	1	0	1	0	0	0	1	0	0	0	0
4562_at_x15	1	1	0	0	1	1	1	1	1	1	0	0	0	0	0	1	1	0	1	0	0	1	0	0	1	0	1	1	0	1	1	1	0	0	0	0	1	1	1	0	1	0	0	0	1	0	0	0	0
4562_at_x14	1	1	0	0	1	1	1	1	1	1	0	0	0	0	0	1	1	0	1	0	0	1	0	0	1	0	1	1	0	1	1	1	0	0	0	0	1	1	1	0	1	0	0	0	1	0	0	0	0
4562_at_x13	1	1	0	0	1	1	1	1	1	1	0	0	0	0	0	1	1	0	1	0	0	1	0	0	1	0	1	1	0	1	1	1	0	0	0	0	1	1	1	0	1	0	0	0	1	0	0	0	0
4562_at_x11	1	1	0	0	1	1	1	1	1	1	0	0	0	0	0	1	1	0	1	0	0	1	0	0	1	0	1	1	0	1	1	1	0	0	0	0	1	1	1	0	1	0	0	0	1	0	0	0	0
4562_at_x10	1	1	0	0	1	1	1	1	1	1	0	0	0	0	0	1	1	0	1	0	0	1	0	0	1	0	1	1	0	1	1	1	0	0	0	0	1	1	1	0	1	0	0	0	1	0	0	0	0
4562_at_x09	1	1	0	0	1	1	1	1	1	1	0	0	0	0	0	1	1	0	1	0	0	1	0	0	1	0	1	1	0	1	1	1	0	0	0	0	1	1	1	0	1	0	0	0	1	0	0	0	0
4562_at_x08	1	1	0	0	1	1	1	1	1	1	0	0	0	0	0	1	1	0	1	0	0	1	0	0	1	0	1	1	0	1	1	1	0	0	0	0	1	1	1	0	1	0	0	0	1	0	2	0	0
4562_at_x07	1	1	0	2	1	1	1	1	1	1	0	0	0	0	0	1	1	0	1	0	0	1	2	0	1	2	1	1	2	1	1	1	2	0	2	0	1	1	1	0	1	0	0	0	1	0	2	0	2
4562_at_x05	1	1	0	0	1	1	1	1	1	1	0	0	0	0	0	1	1	0	1	0	0	1	0	0	1	0	1	1	0	1	1	1	0	0	0	0	1	1	1	0	1	0	0	0	1	0	0	0	0
4562_at_x04	1	1	0	0	1	1	1	1	1	1	0	0	0	0	0	1	1	0	1	0	0	1	0	0	1	0	1	1	0	1	1	1	0	0	0	0	1	1	1	0	1	0	0	0	1	0	0	0	0
4562_at_x02	1	1	0	0	1	1	1	1	1	1	0	0	0	0	0	1	1	0	1	0	0	1	0	0	1	0	1	1	0	1	1	1	0	0	0	0	1	1	1	0	1	0	0	0	1	0	0	0	0
4562_at_x01	1	1	0	0	1	1	1	1	1	1	0	0	0	0	0	1	1	0	1	0	0	1	0	0	1	0	1	1	0	1	1	1	0	0	0	0	1	1	1	0	1	0	0	0	1	0	0	0	0
4562_at_x00	1	1	0	0	1	1	1	1	1	1	0	0	0	0	0	1	1	0	1	0	0	1	0	0	1	0	1	1	0	1	1	1	0	0	0	0	1	1	1	0	1	0	0	0	1	0	0	0	0
4564_at_x03	2	1	2	0	1	1	1	1	1	1	0	0	0	0	0	1	1	0	1	0	0	1	0	0	1	0	1	1	0	1	1	1	0	0	0	0	1	1	1	0	1	0	0	0	1	0	0	0	0
4564_at_x04	1	1	0	0	1	1	1	1	1	1	0	0	0	0	0	1	1	0	1	0	0	1	0	0	1	0	1	1	0	1	1	1	0	0	0	0	1	1	1	0	1	0	0	0	1	0	0	0	0
4564_at_x05	1	1	0	0	1	1	1	1	1	1	0	0	0	0	0	1	1	0	1	0	0	1	0	0	1	0	1	1	0	1	1	1	0	0	0	0	1	1	1	0	1	0	0	0	1	0	0	0	0
4564_at_x09	1	1	0	0	1	1	1	1	1	1	0	0	0	0	0	1	1	0	1	0	0	1	0	0	1	0	1	1	0	1	1	1	0	0	0	0	1	1	1	0	1	0	0	0	1	0	0	0	0
4565_at_x00	2	1	0	0	1	1	1	1	1	1	0	0	0	0	0	1	1	0	1	0	0	1	0	0	2	0	1	2	0	1	1	1	0	0	0	0	1	1	1	0	1	0	0	0	1	0	0	0	0
4567_at_x07	1	1	0	0	1	1	1	1	1	1	0	0	0	0	0	1	1	0	1	0	0	1	0	0	1	0	1	1	0	1	1	1	0	0	0	0	1	1	1	0	1	0	0	0	1	0	0	0	0
4568_at_x14	1	1	0	0	1	1	1	1	1	1	0	0	0	0	0	1	1	0	1	0	0	1	0	0	1	0	1	1	0	1	1	1	0	0	0	0	1	1	1	0	1	0	0	0	1	0	0	0	0
2105_s_at_x07	0	2	1	0	1	0	1	1	1	1	0	0	0	0	0	1	1	0	1	0	1	1	0	0	1	0	1	1	0	1	1	1	0	0	0	1	1	1	1	0	1	1	0	0	1	0	0	0	0
4579_at_x15	0	1	1	0	1	0	1	1	1	1	0	0	0	0	0	1	1	0	1	0	1	1	0	0	2	0	1	1	0	0	1	1	0	0	0	1	1	1	1	0	1	1	0	0	1	0	0	0	0
4294_at_x14	0	1	1	0	1	0	1	1	1	1	0	0	0	0	0	1	1	0	1	0	1	0	0	0	1	0	1	0	0	1	1	1	0	0	0	1	1	1	1	0	1	1	1	0	1	2	0	0	1
4294_at_x15	0	1	1	0	1	0	1	1	1	1	0	0	0	0	0	1	1	0	1	0	1	0	0	0	1	0	1	0	0	1	1	1	0	0	0	1	1	1	1	0	1	1	1	0	1	2	0	0	1
4540_at_x01	0	1	1	0	1	0	1	1	1	1	0	0	0	0	0	1	1	0	1	0	1	0	0	0	1	0	1	0	0	1	1	1	0	0	0	1	1	1	1	0	1	1	1	0	1	2	0	0	1
4540_at_x00	0	1	1	0	1	0	1	1	1	1	0	0	0	0	0	1	1	0	1	0	1	0	0	0	1	0	1	0	0	1	1	1	0	0	0	1	1	1	1	0	1	1	1	0	1	0	0	0	1
4545_at_x13	0	1	1	0	1	0	1	1	1	1	0	1	0	0	0	1	1	0	1	0	1	0	0	0	1	0	1	1	0	1	1	1	1	0	0	1	1	1	0	0	0	1	1	0	0	0	1	0	1
4546_at_x04	0	1	1	0	1	0	1	1	1	1	0	1	0	0	0	1	1	0	1	0	1	0	0	0	1	0	1	2	0	1	1	1	1	0	0	1	1	1	0	0	0	1	1	0	0	0	1	0	1
4550_at_x02	0	1	1	0	1	0	1	1	1	1	0	1	0	1	0	1	1	0	1	0	1	0	0	0	1	1	1	1	0	1	1	0	1	0	0	1	1	1	0	0	0	1	1	0	0	2	1	0	1
4550_at_x03	0	1	1	0	1	0	1	1	1	1	0	1	0	1	0	1	1	0	1	0	1	0	0	0	1	1	1	1	0	1	1	0	1	0	0	1	1	1	0	0	0	1	1	0	0	0	1	0	1
4550_at_x04	0	1	1	0	1	0	1	1	1	1	0	1	0	1	0	1	1	0	1	0	1	0	0	0	1	1	1	1	0	1	1	0	1	0	0	1	1	1	0	0	0	1	1	0	0	0	1	0	1
4553_at_x00	0	1	1	0	1	0	1	1	1	1	0	1	0	1	0	1	1	0	1	1	1	0	0	0	1	1	1	1	0	1	1	0	1	0	0	1	1	1	0	0	0	1	1	0	0	2	1	0	1
4554_at_x03	0	1	1	0	1	0	1	1	1	1	0	1	0	1	0	1	1	0	1	1	1	0	0	0	1	1	1	1	0	1	1	0	1	0	0	1	1	1	0	0	0	1	1	0	0	2	1	0	1
4554_at_x02	0	1	1	0	1	2	1	1	1	1	0	1	2	1	0	1	1	0	1	1	1	0	0	0	1	1	1	1	0	1	1	2	1	0	0	1	1	1	0	0	0	1	1	0	0	2	1	0	1
4554_at_x00	0	1	1	0	1	0	1	1	1	1	0	1	0	1	0	1	1	0	1	1	1	0	0	0	1	1	1	1	0	1	1	0	1	0	0	1	1	1	0	0	0	1	1	0	0	2	1	0	1
4555_at_x10	0	1	1	0	1	0	1	1	1	1	0	1	0	1	0	1	1	0	1	1	1	0	0	0	1	1	1	1	0	1	1	0	1	0	0	1	1	1	0	0	0	1	1	0	0	2	1	0	1
4555_at_x08	0	1	1	0	1	0	1	1	1	1	0	1	0	1	0	1	1	0	1	1	1	0	0	0	1	1	1	1	0	1	1	0	1	0	0	1	1	1	0	0	0	1	1	0	0	2	1	0	1
4555_at_x01	0	1	1	0	1	0	1	1	1	1	0	1	0	1	0	1	1	0	1	1	1	0	0	0	1	1	1	1	0	1	1	0	1	0	0	1	1	1	0	0	0	1	1	0	0	2	1	0	1
4556_at_x05	0	2	1	0	1	0	1	1	2	1	0	1	0	0	0	1	1	0	1	1	1	0	0	0	1	1	1	1	0	1	1	0	1	0	0	1	1	1	0	0	0	1	1	0	0	0	1	0	1
4272_at_x07	0	1	2	0	1	0	1	1	1	1	0	1	0	1	0	1	1	0	1	1	1	0	1	0	1	1	1	1	0	1	0	0	1	0	0	1	1	1	0	0	0	1	1	0	0	0	1	0	1
4272_at_x06	0	1	1	0	1	0	1	1	1	1	0	1	0	1	0	1	1	0	1	1	1	0	1	0	1	1	1	1	0	1	0	0	1	0	0	1	1	1	0	0	0	1	1	0	0	0	1	0	1
4272_at_x05	0	1	1	0	1	0	1	1	1	1	0	1	0	1	0	1	1	0	1	1	1	0	1	0	1	1	1	1	0	1	0	0	1	0	0	1	1	1	0	0	0	1	1	0	0	1	1	0	1
4272_at_x04	0	1	1	0	1	0	1	1	1	1	0	1	0	1	0	1	1	0	1	1	1	0	1	0	1	1	1	1	0	1	0	0	1	0	0	1	1	1	0	0	0	1	1	0	0	1	1	0	1
4272_at_x03	0	1	1	0	1	0	1	1	1	1	0	1	0	1	0	1	1	2	1	1	1	0	1	0	1	1	1	1	0	1	0	0	1	0	0	1	1	1	0	0	0	1	1	0	0	1	1	0	1
4272_at_x02	0	1	1	0	1	0	1	1	1	1	0	1	0	1	0	1	1	0	1	1	1	0	1	0	1	1	1	1	0	1	0	0	1	0	0	1	1	1	0	0	0	1	1	0	0	1	1	0	1
4272_at_x00	0	1	2	0	1	0	1	1	1	1	0	1	0	1	0	1	1	0	1	1	1	0	1	0	1	1	1	1	0	1	0	0	1	0	0	1	1	1	0	0	0	1	1	0	0	1	1	0	1
4530_at_x00	0	0	1	1	1	1	1	1	0	1	0	1	1	1	0	1	1	0	1	1	1	0	1	0	1	1	1	1	0	1	0	1	1	0	0	1	1	0	0	0	1	0	1	0	0	1	1	0	1
4531_at_x10	0	0	1	1	1	1	1	1	0	1	0	1	1	1	0	1	1	0	1	1	1	0	1	0	1	1	1	1	0	1	0	1	1	0	0	1	1	0	0	0	1	0	1	0	0	1	1	0	1
4535_at_x14	0	0	2	1	1	1	1	1	0	1	0	1	1	1	0	1	1	0	1	1	1	0	1	0	1	1	1	1	0	1	0	1	1	0	0	1	1	0	0	0	1	0	1	0	0	1	2	0	1
4535_at_x13	0	0	1	1	1	1	1	1	0	1	0	1	1	1	0	1	1	0	1	1	1	0	1	0	1	1	1	1	0	1	0	1	1	0	0	1	1	0	0	0	1	0	1	0	0	1	1	0	1
4535_at_x12	0	0	1	1	1	1	1	1	0	1	0	1	1	1	0	1	1	0	1	1	1	0	1	0	1	1	1	1	0	1	0	1	1	0	0	1	1	0	0	0	1	0	1	0	0	1	1	0	1
4537_at_x14	0	0	1	1	1	1	1	1	0	1	0	1	1	1	0	1	1	0	1	1	1	0	1	0	1	1	1	1	0	1	0	1	1	0	0	1	1	0	0	0	1	0	1	0	0	1	1	0	1
4495_at_x03	0	0	1	1	1	1	1	0	0	1	0	1	1	0	0	1	1	0	0	1	1	0	1	0	1	1	1	1	0	1	0	1	1	1	0	1	1	0	1	0	1	0	1	0	0	1	1	0	1
4495_at_x04	0	0	1	1	1	1	1	0	0	1	0	1	1	0	0	1	1	0	0	1	1	0	1	0	1	1	1	1	0	1	0	1	1	1	0	1	1	0	1	0	1	0	1	0	0	1	1	0	1
4495_at_x07	0	0	1	2	1	1	1	0	0	1	0	2	1	0	0	1	1	0	0	2	1	0	1	0	1	1	1	1	0	1	0	1	1	1	0	1	1	0	1	0	1	0	1	0	0	2	1	0	1
4495_at_x13	0	0	1	1	1	1	1	0	0	1	0	1	1	0	0	1	1	0	0	1	1	0	2	0	2	1	1	2	0	1	0	1	1	1	0	1	1	0	1	0	1	0	1	0	0	1	1	0	1
4496_at_x14	0	0	1	1	1	1	1	0	0	1	0	1	1	0	0	1	1	0	0	1	1	0	1	0	1	1	1	1	0	1	0	1	1	1	0	1	1	0	1	0	1	0	1	0	0	2	1	0	1
4496_at_x06	0	0	1	2	1	1	1	0	0	1	0	1	1	0	0	1	1	0	0	1	1	0	1	0	1	1	1	1	0	1	0	1	1	1	0	1	1	0	1	0	1	0	1	0	0	2	1	0	1
2107_at_x02	0	2	1	1	1	1	1	0	0	1	0	1	1	0	0	1	1	0	0	1	1	0	1	0	1	1	1	1	0	1	0	1	1	1	0	1	1	0	1	0	1	0	1	0	0	1	1	0	1
2109_g_at_x02	0	2	1	1	1	1	1	0	0	2	0	1	1	0	0	1	1	0	0	1	1	0	1	0	1	1	1	1	0	1	0	1	1	1	0	1	1	0	2	1	1	0	1	0	0	1	1	0	1
2110_s_at_x07	0	2	1	1	1	1	1	0	0	1	0	1	1	0	0	1	1	0	0	1	1	0	1	0	1	1	1	1	0	1	0	1	1	1	0	1	1	0	1	1	1	0	1	0	0	2	1	0	1
2112_s_at_x01	0	0	1	1	1	1	1	0	0	1	0	1	1	0	0	1	1	0	0	1	1	0	1	0	1	1	1	1	0	1	0	1	1	1	0	1	1	0	1	1	1	0	1	0	0	1	1	0	1
2112_s_at_x05	0	0	1	1	1	1	1	0	0	1	0	1	1	0	0	1	1	0	0	1	1	0	1	0	1	1	1	1	0	1	0	1	1	1	0	1	1	0	1	1	1	0	1	0	0	1	1	0	1
2113_s_at_x00	0	0	1	1	1	1	1	0	0	1	0	1	1	0	0	1	1	0	0	1	1	0	1	0	1	1	1	1	0	1	0	1	1	1	0	1	1	0	1	1	1	0	1	0	0	1	1	0	1
2114_s_at_x03	0	0	1	1	1	1	1	0	0	1	0	1	1	0	0	1	1	0	0	1	1	0	1	0	1	1	1	1	0	1	0	1	1	1	0	1	1	2	1	1	1	0	1	0	0	0	1	0	1
4273_at_x09	0	0	1	2	1	1	1	0	0	1	0	1	1	0	0	1	1	0	0	1	1	0	1	0	1	1	1	1	0	1	2	1	1	1	0	1	1	0	1	1	1	0	1	0	0	0	1	0	1
4501_at_x05	0	0	1	1	1	1	1	0	0	1	0	1	1	0	0	1	1	0	0	1	1	0	1	0	1	1	1	1	0	1	0	1	1	1	0	0	1	0	1	1	1	0	1	0	0	0	1	0	1
4298_at_x11	0	0	1	1	1	1	1	0	0	1	0	1	1	0	0	1	1	0	0	1	1	0	1	0	1	1	1	1	0	1	0	1	1	1	0	0	1	0	1	1	1	0	1	0	0	0	1	0	1
4298_at_x10	0	0	1	1	1	1	1	0	0	1	0	1	1	0	0	1	1	0	0	1	1	0	1	0	1	1	1	1	0	1	0	1	1	1	0	0	1	0	1	1	1	0	1	0	0	0	1	0	1
4298_at_x09	0	0	1	1	1	1	1	0	0	1	0	1	1	0	0	1	1	0	0	1	1	0	1	0	1	1	1	1	0	1	0	1	1	1	0	0	1	0	1	1	1	0	1	0	0	0	1	0	1
4298_at_x08	0	0	1	1	1	1	1	0	0	1	0	1	1	0	0	1	1	0	0	1	1	0	1	0	1	1	1	1	0	1	0	1	1	1	0	0	1	0	1	1	1	0	1	0	0	0	1	0	1
4298_at_x01	0	0	1	1	1	1	1	0	0	1	0	1	1	0	0	1	1	0	0	1	1	0	1	0	1	1	1	1	0	1	0	1	1	1	0	0	1	0	1	1	1	0	1	0	0	0	1	0	1
4298_at_x00	0	0	1	1	1	1	1	0	0	1	0	1	1	0	0	1	1	0	0	1	1	0	1	0	1	1	1	1	0	1	0	1	1	1	0	0	1	0	1	1	1	0	1	0	0	0	1	0	1
4274_at_x01	0	0	1	1	1	1	1	0	0	1	0	1	1	0	0	1	1	0	0	1	1	0	1	0	1	1	1	1	0	1	0	1	1	1	0	0	1	0	1	1	1	0	1	0	0	0	1	0	1
4507_at_x08	0	0	1	1	1	1	1	0	0	1	0	1	1	0	0	1	1	0	0	1	1	0	1	0	1	1	1	1	0	1	0	1	1	1	0	0	1	0	1	1	1	0	1	0	1	0	1	0	1
4507_at_x13	0	0	2	1	1	1	1	0	0	1	0	1	1	0	0	1	1	0	0	0	1	0	1	0	1	1	2	1	0	1	0	1	1	1	0	0	1	0	1	1	1	0	1	0	1	0	1	0	1
4508_at_x14	0	0	1	1	1	1	1	0	0	1	0	1	1	0	0	1	1	0	0	0	1	0	1	0	1	1	1	1	0	1	0	1	1	1	0	0	1	0	1	1	1	0	1	0	1	0	1	0	1
4513_at_x10	0	0	1	1	1	1	1	0	0	1	0	1	1	0	0	1	1	0	0	0	1	0	1	0	1	1	1	0	0	1	0	1	1	1	0	1	1	1	1	1	1	0	1	0	1	0	1	0	1
4513_at_x10	0	0	1	1	1	1	1	0	0	1	0	1	1	0	0	1	1	0	0	0	1	0	1	0	1	1	1	0	0	1	0	1	1	1	0	1	1	1	1	1	1	0	1	0	1	0	1	0	1
4469_at_x04	0	0	1	1	1	1	1	0	1	1	0	1	1	0	0	1	1	0	0	0	1	1	1	0	1	1	1	0	0	0	0	1	1	1	0	1	1	1	1	1	1	0	1	0	1	0	1	0	1
4469_at_x09	0	0	1	1	1	1	1	0	1	1	0	1	1	0	0	1	1	0	0	0	1	1	1	0	1	1	1	0	0	0	0	1	1	1	0	1	1	1	1	1	1	0	1	0	1	0	1	0	1
4472_s_at_x03	0	0	1	1	1	1	1	0	1	1	1	1	1	0	0	1	1	0	0	0	1	1	1	0	1	0	1	0	0	0	0	1	1	1	0	1	1	1	1	1	1	0	1	0	1	0	1	1	1
4261_s_at_x05	0	0	1	1	1	1	1	0	1	1	1	1	1	0	0	1	1	0	0	0	1	1	1	0	1	0	1	0	0	0	0	1	1	1	0	1	1	1	1	1	1	0	1	0	1	0	1	1	1
4261_s_at_x08	0	0	1	1	1	1	1	0	1	1	1	1	1	0	0	1	1	0	0	0	1	1	1	0	1	0	1	0	0	0	0	1	1	1	0	1	1	1	1	1	1	0	1	0	1	0	1	1	1
4480_at_x12	0	0	1	1	1	1	1	0	1	1	1	1	0	0	0	1	1	0	0	0	0	1	1	0	1	0	1	0	0	0	0	1	1	1	0	1	1	1	1	1	1	0	1	0	1	0	0	1	1
4480_at_x15	0	0	1	1	1	1	1	0	1	1	1	1	0	0	0	1	1	0	0	0	0	1	1	0	1	0	1	0	0	0	0	1	1	1	0	1	1	1	1	1	1	0	1	0	1	0	0	1	1
4484_s_at_x02	0	0	1	1	0	1	1	0	2	1	1	1	0	0	0	1	1	0	0	0	0	1	1	0	2	0	1	0	0	0	0	1	1	1	0	1	1	1	1	1	1	0	1	0	1	0	0	1	1
4489_at_x00	0	0	1	1	0	1	1	0	1	1	1	1	0	0	0	1	0	1	0	0	0	1	2	0	1	0	1	0	0	0	0	1	1	1	0	1	1	1	1	0	1	0	1	0	1	0	0	1	1
4491_at_x08	0	0	1	1	0	1	1	0	1	1	1	1	0	0	0	1	0	1	0	0	0	1	1	0	1	0	1	0	0	0	0	1	0	1	0	1	1	1	1	0	1	0	1	0	1	0	0	1	1
4431_at_x09	0	0	1	1	0	0	1	0	1	1	1	1	0	0	0	0	0	1	0	0	1	1	1	0	1	0	1	0	0	0	1	0	0	1	0	1	0	0	1	0	1	0	0	0	1	0	0	1	1
2128_s_at_x04	0	0	1	1	0	0	1	0	1	1	1	1	0	0	0	0	0	1	0	0	1	0	0	0	1	0	1	0	0	0	1	0	0	1	0	1	0	0	1	0	1	0	0	0	1	0	0	1	1
2129_s_at_x04	0	0	1	1	0	0	1	0	1	1	1	1	0	0	0	0	0	1	0	0	1	0	0	0	1	0	1	0	0	0	1	0	0	1	0	1	0	0	1	0	1	0	0	0	1	0	0	1	1
4442_at_x03	1	0	0	1	0	0	1	0	1	1	1	1	0	0	0	0	0	1	0	0	1	0	0	0	1	0	1	0	0	0	1	0	0	1	0	1	0	0	1	0	1	0	0	0	1	0	0	1	1
4408_at_x08	1	0	0	1	0	0	1	0	1	1	1	1	0	0	0	0	0	1	0	0	1	0	0	0	1	0	1	0	1	0	1	0	0	1	0	1	0	0	1	0	1	0	0	0	1	0	0	1	1
4395_at_x11	1	1	0	0	1	1	0	0	0	1	1	1	0	1	0	0	0	1	0	1	1	1	0	1	1	0	1	0	1	0	1	0	0	0	1	0	0	1	0	0	0	0	0	1	1	0	0	0	1
4395_at_x10	1	1	0	0	1	1	0	0	0	1	1	1	0	1	0	0	0	1	0	1	1	1	0	1	1	0	1	0	1	0	1	0	0	0	1	0	0	1	0	0	0	0	0	1	1	0	0	0	1
4395_at_x09	1	1	0	0	1	1	0	0	0	1	1	1	0	1	0	0	0	1	0	1	1	1	0	1	1	0	1	0	1	0	1	0	0	0	1	0	0	1	0	0	0	0	0	1	1	0	0	0	1
4395_at_x00	2	1	0	0	1	1	0	0	0	1	1	1	0	1	0	0	0	1	0	1	1	1	0	1	1	0	1	0	1	0	1	0	0	0	1	0	0	1	0	0	0	0	0	1	1	0	0	0	1
4356_at_x12	1	1	0	0	1	1	0	0	0	1	1	1	0	1	0	0	0	1	0	1	1	1	0	1	1	0	1	0	1	0	1	0	0	0	1	0	0	1	0	0	0	0	0	1	1	0	0	0	1
4276_at_x09	0	0	0	0	1	1	0	0	0	1	1	1	2	1	0	0	0	0	0	1	1	1	1	1	1	0	1	0	1	0	1	2	0	0	1	0	0	1	0	0	0	0	0	1	1	0	0	0	1
4276_at_x08	0	0	0	0	1	1	0	0	0	1	1	1	0	1	0	0	0	0	0	1	1	1	1	1	1	0	1	0	1	0	1	0	0	0	1	0	0	1	0	0	0	0	0	1	1	0	0	0	1
4276_at_x02	0	0	0	0	1	1	0	0	0	1	1	1	0	1	0	0	0	0	0	1	1	1	1	1	1	0	1	0	1	0	1	0	0	0	1	0	0	1	0	0	0	0	0	1	1	0	0	0	1
4370_at_x04	2	2	0	0	1	1	0	1	0	1	1	1	0	1	0	0	0	0	0	1	1	1	1	1	1	1	1	0	1	0	1	0	0	1	1	0	1	1	1	0	0	0	0	1	1	0	0	0	1
4372_at_x00	1	1	0	0	0	1	0	1	0	1	1	1	0	1	0	0	0	0	0	1	1	1	1	1	1	1	1	0	1	0	1	0	0	1	1	0	1	1	1	0	0	0	0	1	1	0	0	0	1
4372_at_x01	1	1	0	0	0	1	0	1	0	1	1	1	0	1	0	0	0	0	0	1	1	1	1	1	1	1	1	0	1	0	1	0	0	1	1	0	1	1	1	0	0	0	0	1	1	0	0	0	1
4373_at_x10	1	1	0	0	0	1	0	1	0	1	1	1	0	1	0	0	0	0	0	1	1	1	1	1	1	1	1	0	1	0	1	0	0	1	1	0	1	1	1	0	0	0	0	1	1	0	0	0	1
4337_at_x04	1	1	0	0	0	1	0	1	0	0	1	1	0	1	0	0	0	0	0	1	1	1	1	1	1	1	1	0	1	0	1	0	0	1	1	0	1	1	1	0	0	0	0	1	1	0	0	0	1
4321_at_x08	0	1	1	0	1	1	1	0	0	0	0	1	0	1	0	0	0	1	0	1	0	1	1	1	0	1	0	1	1	0	1	0	1	2	1	0	1	1	1	1	0	0	0	0	1	0	0	0	1
4289_at_x01	0	2	1	0	1	1	1	0	0	0	0	1	0	1	0	0	0	1	0	1	0	1	1	1	0	1	0	1	1	0	1	0	1	1	1	0	1	1	1	1	0	0	0	0	1	0	0	0	1
4290_at_x06	0	0	2	0	1	1	1	0	0	0	0	1	0	1	0	0	0	1	2	1	0	1	1	1	0	2	0	2	1	0	1	0	1	1	1	0	1	1	1	1	0	0	0	0	1	0	1	0	1
4322_at_x02	0	2	1	0	1	1	1	0	0	0	0	1	0	1	0	0	0	1	0	1	0	1	1	1	0	1	0	1	1	0	1	2	1	1	1	0	1	1	1	1	0	0	0	0	1	0	1	0	1
11396_g_at_x00	2	2	1	2	1	1	1	1	1	0	1	1	1	1	1	0	1	1	1	1	1	1	1	1	0	1	1	1	1	1	1	1	1	1	1	0	1	1	1	1	1	1	0	1	1	0	1	1	1
11396_g_at_x02	2	2	1	2	1	1	1	1	1	0	1	1	1	1	1	0	1	1	1	1	1	1	1	1	0	1	1	1	1	1	1	1	1	1	1	0	1	1	1	1	1	1	0	1	1	0	1	1	1
11396_g_at_x05	2	2	1	2	1	1	1	1	1	0	1	1	1	1	1	0	1	1	1	1	1	1	1	1	0	1	1	1	1	1	1	1	1	1	1	0	1	1	1	1	1	1	0	1	1	0	1	1	1
11396_g_at_x06	2	2	1	2	1	1	1	1	1	0	1	1	1	1	1	0	1	1	1	1	1	1	1	1	0	1	1	1	1	1	1	1	1	1	1	0	1	1	1	1	1	1	0	1	1	0	1	1	1
11396_g_at_x07	2	2	1	2	1	1	1	1	1	0	1	1	1	1	1	0	1	1	1	1	1	1	1	1	0	1	1	1	1	1	1	1	1	1	1	0	1	1	1	1	1	1	0	1	1	0	1	1	1
11410_at_x00	2	2	1	2	1	1	1	1	0	0	0	1	0	1	0	0	0	1	0	1	1	1	1	1	0	1	0	1	1	0	1	0	1	1	1	0	1	1	1	1	0	0	0	0	1	0	1	0	1
11410_at_x01	2	2	1	2	1	1	1	1	0	0	0	1	0	1	0	0	0	1	0	1	1	1	1	1	0	1	0	1	1	0	1	0	1	1	1	0	1	1	1	1	0	0	0	0	1	0	1	0	1
4282_f_at_x04	1	0	1	0	0	0	0	1	0	0	0	0	0	0	1	0	1	0	1	0	1	1	1	0	0	0	0	0	1	1	0	0	0	0	1	1	1	1	0	0	0	0	0	1	1	0	0	0	1
4282_f_at_x05	1	0	1	0	0	0	0	1	0	0	0	0	0	0	1	0	1	0	1	0	1	1	1	0	0	0	0	0	1	1	0	0	0	0	1	1	1	1	0	0	0	0	0	1	1	0	0	0	1
4281_i_at_x00	1	0	1	0	0	0	0	1	0	0	0	0	0	0	1	0	1	0	1	0	1	1	1	0	0	0	0	0	1	1	0	0	0	0	1	1	1	1	0	0	0	0	0	1	1	0	0	0	1
4282_f_at_x06	1	0	1	0	0	0	0	1	0	0	0	0	0	0	1	0	1	0	1	0	1	1	1	0	0	0	0	0	1	1	0	0	0	0	1	1	1	1	0	0	0	0	0	1	1	0	0	0	1
4282_f_at_x07	1	0	1	0	0	0	0	1	0	0	0	0	0	0	1	0	1	0	1	0	1	1	1	0	0	0	0	0	1	1	0	0	0	0	1	1	1	1	0	0	0	0	0	1	1	0	0	0	1
4282_f_at_x08	1	0	1	0	0	0	0	1	0	0	0	0	0	0	1	0	1	0	1	0	1	1	1	0	0	0	0	0	1	1	0	0	0	0	1	1	1	1	0	0	0	0	0	1	1	0	0	0	1
4023_s_at_x01	1	0	1	1	1	0	0	1	0	1	1	0	1	1	1	0	1	0	1	1	1	1	1	1	1	1	0	0	1	1	0	0	0	0	1	1	1	1	0	1	0	1	1	0	1	0	1	0	1
4023_s_at_x02	2	0	1	2	1	0	0	1	0	1	1	0	1	1	1	0	1	0	1	1	1	1	1	1	1	1	0	0	1	1	0	0	0	0	1	1	1	1	0	1	0	1	1	0	1	0	1	0	1
4009_at_x00	2	0	1	0	0	0	0	1	0	0	0	0	0	0	1	0	1	0	1	1	1	1	2	0	0	0	0	0	1	1	0	0	0	0	1	1	1	1	0	0	0	0	0	0	1	0	0	0	1
4009_at_x12	1	0	1	0	0	0	0	1	0	0	0	0	0	0	1	0	1	0	1	1	1	1	1	0	0	0	0	0	1	1	0	0	0	0	1	1	1	1	0	0	0	0	0	0	1	0	0	0	1
4285_at_x06	1	0	1	0	0	0	0	1	0	0	0	0	0	0	1	0	1	0	1	1	1	1	1	0	0	0	0	0	1	1	0	0	0	0	1	1	1	1	0	0	0	0	0	0	1	0	0	0	1
4237_at_x12	1	0	1	0	0	1	0	1	0	0	0	0	0	0	1	0	1	0	1	0	1	1	1	0	0	0	0	0	1	1	0	0	0	0	1	1	1	0	0	0	0	0	0	0	1	0	0	0	1
4237_at_x11	1	0	1	0	0	1	0	1	0	0	0	0	0	0	1	0	1	0	1	0	1	1	1	0	0	0	0	0	1	1	0	0	0	0	1	1	1	0	0	0	0	0	0	0	1	0	0	0	1
4237_at_x10	1	0	1	0	0	1	0	1	0	0	0	0	0	0	1	0	1	0	1	0	1	1	1	0	0	0	0	0	1	1	0	0	0	0	1	1	1	0	0	0	0	0	0	0	1	0	0	0	1
4043_s_at_x15	1	0	2	0	0	1	0	1	0	0	0	0	0	0	1	0	1	0	1	0	1	1	1	0	0	0	0	0	1	1	0	0	0	0	1	1	1	0	0	0	0	0	0	0	1	0	0	0	1
4242_at_x09	0	0	1	0	0	1	0	1	0	1	0	0	0	0	1	0	1	0	1	0	1	1	1	0	0	0	0	1	1	1	0	0	0	0	1	1	1	0	0	0	0	0	0	0	1	0	0	0	1
4242_at_x10	0	0	1	0	0	1	0	1	0	1	0	0	0	0	1	0	1	0	1	0	1	1	1	0	0	0	0	1	1	1	0	0	0	0	1	1	1	0	0	0	0	0	0	0	1	0	0	0	2
4243_at_x03	0	0	2	0	0	1	0	2	0	1	0	0	0	0	1	0	1	0	2	0	1	1	2	0	0	0	0	1	2	1	0	0	0	0	1	1	1	0	0	0	0	0	0	0	1	0	0	0	1
4243_at_x05	0	0	1	0	0	1	0	1	0	1	0	0	0	0	1	0	1	0	1	0	1	1	1	0	0	0	0	1	1	1	0	0	0	0	1	1	1	0	0	0	0	0	0	0	1	0	0	0	1
4244_at_x07	0	0	1	0	0	1	0	1	0	1	0	0	0	0	1	0	1	0	1	0	1	1	1	0	0	0	0	1	1	1	0	0	0	0	1	1	1	0	0	0	0	0	0	0	1	0	0	0	1
4251_at_x08	0	1	1	0	1	1	0	1	1	1	0	0	0	0	1	0	1	0	1	1	0	1	1	0	0	0	1	0	1	1	0	0	0	0	1	0	1	1	0	0	0	1	1	0	1	0	0	0	0
4251_at_x02	0	1	1	0	1	1	0	1	1	1	0	0	0	0	1	0	1	0	1	1	0	1	1	0	0	0	1	0	1	1	0	0	0	0	1	0	1	1	0	0	0	1	1	0	1	0	0	0	0
4253_i_at_x00	0	1	1	0	1	1	0	1	1	1	0	0	0	2	1	0	1	0	1	1	0	1	1	0	0	0	1	0	1	1	0	0	0	0	1	0	1	1	0	0	0	2	1	0	1	0	0	0	0
4255_at_x03	0	1	1	0	1	1	0	1	1	1	0	0	0	0	1	0	1	0	1	1	0	1	1	0	0	0	1	0	1	1	0	0	1	0	1	0	1	1	0	0	0	1	1	0	1	0	0	0	0
4256_at_x15	0	1	1	0	1	1	0	1	1	1	0	0	0	0	1	0	1	0	1	1	0	1	1	0	0	0	1	0	1	1	0	0	1	0	1	0	1	1	0	0	0	1	1	0	1	0	0	0	0
4257_at_x00	0	1	1	0	1	1	0	1	1	1	0	0	0	0	1	0	1	0	1	1	0	1	1	0	0	0	1	0	1	1	0	0	1	0	1	0	1	1	0	0	0	1	1	0	1	0	0	0	0
4257_at_x05	0	1	1	0	1	1	0	2	1	1	0	0	0	0	1	0	1	0	1	1	0	1	1	0	0	0	1	0	1	1	0	0	1	0	1	0	1	1	0	0	0	1	1	0	1	0	0	0	0
4257_at_x06	0	1	1	0	1	1	0	1	1	1	0	0	0	0	1	0	1	0	1	1	0	1	1	0	0	0	1	0	1	1	0	0	1	0	1	0	1	1	0	0	0	1	1	0	1	0	0	0	0
4259_at_x14	0	1	1	0	1	1	0	1	1	1	0	0	0	0	1	0	1	0	1	1	0	1	1	0	0	0	1	0	1	1	0	0	1	0	1	0	1	1	0	0	0	1	1	0	1	0	0	0	0
4216_at_x04	0	1	1	0	1	1	0	1	1	1	0	0	0	0	1	0	1	0	1	1	0	1	1	0	0	0	1	0	1	1	0	0	1	0	1	0	1	1	0	0	0	1	1	0	1	0	0	0	0
4217_at_x08	0	2	1	0	1	1	0	1	2	1	0	0	0	0	1	0	1	0	1	1	0	1	2	0	0	0	1	0	1	1	0	0	1	0	1	0	1	1	0	0	0	1	1	0	1	0	0	0	0
4223_at_x03	0	1	1	0	1	1	0	1	1	1	0	0	0	1	1	0	1	0	1	1	0	1	1	0	0	0	1	0	1	1	0	0	1	0	1	0	1	1	0	0	0	1	1	0	1	0	0	1	0
4223_at_x02	0	1	1	0	1	1	0	1	1	1	0	0	0	1	1	0	1	0	1	1	0	1	1	0	0	0	1	0	1	1	0	0	1	0	1	0	1	1	0	0	0	1	1	0	1	0	0	1	0
4223_at_x01	0	1	1	0	1	1	0	1	1	1	0	0	0	1	1	0	1	0	1	1	0	1	1	0	0	0	1	0	1	1	0	0	1	0	1	0	1	1	0	0	0	1	1	0	1	0	0	1	0
4223_at_x00	0	1	1	0	1	1	0	1	1	1	0	0	0	1	1	0	1	0	1	1	0	1	1	0	0	0	1	0	1	1	0	0	1	0	1	0	1	1	0	0	0	1	1	0	1	0	0	1	0
4225_at_x05	0	1	1	0	1	1	0	1	1	1	0	0	0	1	1	1	1	0	1	1	0	1	1	0	0	0	1	0	1	1	0	0	1	0	1	0	1	1	0	0	0	1	1	0	1	0	0	1	0
4235_at_x10	0	1	1	0	1	1	0	1	1	1	0	0	0	1	1	1	1	0	1	1	0	1	1	0	0	0	1	0	1	1	0	0	1	0	1	0	1	1	0	0	0	1	1	0	1	0	1	1	0
4235_at_x11	0	2	1	0	1	1	2	1	1	1	0	0	0	1	1	1	1	0	1	1	0	1	1	0	0	0	1	0	1	1	2	0	1	0	1	0	1	1	0	0	0	1	1	0	1	0	1	1	0
4235_at_x12	0	1	1	0	1	1	0	1	1	1	0	0	0	1	1	1	1	0	1	1	0	1	1	0	0	0	1	0	1	1	0	0	1	0	1	0	1	1	0	0	0	1	1	0	1	0	1	1	0
4192_at_x12	0	1	1	0	1	1	0	1	1	1	0	0	0	1	1	1	1	0	1	1	0	1	1	0	0	0	1	0	1	1	0	0	1	0	1	0	1	1	0	0	0	1	1	0	1	0	1	1	0
4010_at_x14	0	1	1	0	1	1	0	1	1	1	1	0	0	1	1	1	1	0	1	1	0	1	1	0	0	0	1	0	1	1	0	0	1	0	1	0	1	1	0	0	0	1	1	0	1	0	1	1	0
4010_at_x13	0	1	1	0	1	1	0	1	1	1	1	0	0	1	1	1	1	0	1	1	0	1	1	0	0	0	1	0	1	1	0	0	1	0	1	0	1	1	0	0	0	1	1	0	1	0	1	1	0
4010_at_x00	0	1	1	0	1	1	0	1	1	1	1	0	0	1	1	1	1	0	1	1	0	1	1	0	0	0	1	0	1	1	0	0	1	0	1	0	1	1	0	0	0	1	1	0	1	0	1	1	0
4194_at_x00	0	1	1	0	1	1	0	1	1	1	1	0	0	1	1	1	1	0	1	1	0	1	1	0	0	0	1	0	1	1	0	0	1	0	1	0	1	1	0	0	0	1	1	0	1	0	1	1	0
4199_at_x06	0	1	1	0	1	1	0	1	1	1	1	0	0	1	1	1	0	0	1	1	0	0	1	1	0	0	0	0	1	1	0	0	1	0	1	0	0	1	0	0	0	1	1	0	1	0	1	1	0
4027_at_x14	0	1	1	0	1	1	0	1	2	1	2	0	0	1	1	1	0	0	1	1	0	0	2	1	0	0	0	0	1	1	0	0	1	0	1	0	0	1	0	0	0	1	1	0	1	0	1	1	0
4174_at_x10	0	1	1	0	1	1	0	1	0	1	1	1	0	1	1	0	1	1	0	1	1	0	1	1	1	1	1	1	0	1	1	0	1	0	1	0	0	0	0	0	0	1	1	0	0	0	1	0	0
4174_at_x11	0	1	1	0	1	1	0	1	0	1	1	1	0	1	1	0	1	1	0	1	1	0	1	1	1	1	1	1	0	1	1	0	1	0	1	0	0	0	0	0	0	1	1	0	0	0	1	0	0
4174_at_x15	0	1	1	0	1	1	0	1	0	1	1	1	0	1	1	0	1	1	0	1	1	0	1	1	1	1	1	1	0	1	2	0	1	0	1	0	0	0	0	0	0	1	1	0	0	0	2	0	0
4175_at_x00	0	1	1	0	1	1	0	1	0	1	1	1	0	1	1	0	1	1	0	1	1	0	1	1	1	1	1	1	0	1	1	0	1	0	1	0	0	0	0	0	0	1	1	0	0	0	1	0	0
4177_at_x08	0	1	1	0	1	1	0	1	0	1	1	1	0	1	1	0	1	1	0	1	1	0	1	1	1	1	1	1	0	1	1	0	1	0	1	0	0	1	0	0	0	1	1	0	0	0	1	0	0
4177_at_x12	0	1	1	0	1	1	0	1	0	1	1	1	0	1	1	0	1	1	0	1	1	0	1	1	1	1	1	1	0	1	1	0	1	0	1	0	0	1	0	0	0	1	1	0	0	0	1	0	0
4178_at_x14	0	2	1	0	1	1	0	1	0	1	1	1	0	1	1	0	1	1	0	1	1	0	1	1	1	1	1	1	0	1	1	0	1	0	1	0	0	1	0	0	0	1	1	0	0	0	1	0	0
4180_at_x06	0	1	1	0	1	1	0	1	0	1	1	1	0	1	1	0	1	1	0	1	1	0	1	1	1	1	1	1	0	1	1	0	1	0	1	0	0	1	0	0	0	1	1	0	0	0	1	0	0
11428_at_x06	0	2	1	0	1	1	0	1	0	1	1	1	2	1	1	0	1	1	0	1	1	0	1	1	1	1	1	2	0	1	1	0	1	0	1	0	0	1	0	0	0	1	1	0	0	0	1	0	0
4186_at_x12	0	1	1	0	1	1	0	1	0	1	1	1	0	1	1	0	1	1	0	1	1	0	1	1	1	1	1	1	0	1	1	0	1	0	1	0	0	1	0	0	0	1	1	0	0	0	1	1	0
4045_s_at_x07	0	1	1	0	1	1	0	1	0	1	1	1	0	1	1	0	1	1	0	1	1	0	1	1	1	1	1	1	0	1	1	0	1	0	1	0	0	1	0	0	0	1	1	0	0	0	1	1	0
4153_at_x08	0	1	1	0	1	1	0	1	0	1	1	1	0	1	1	0	1	1	1	1	1	0	1	1	1	1	1	1	0	1	1	0	1	0	1	0	0	1	0	0	0	1	1	0	0	0	1	1	0
4154_at_x07	0	1	1	0	1	1	0	1	0	1	1	1	0	1	1	0	1	1	1	1	1	0	1	1	1	1	1	1	0	1	1	0	1	0	1	0	0	1	0	0	0	1	1	0	0	0	1	1	0
4156_at_x06	0	1	1	0	1	1	0	1	0	1	1	1	0	1	1	0	1	1	1	1	1	0	1	1	1	1	1	1	0	1	1	0	1	0	1	0	0	1	0	0	0	1	1	0	0	0	1	1	0
4157_at_x00	0	1	1	0	1	1	0	1	0	1	1	1	0	1	1	0	1	1	1	1	1	0	1	1	1	1	1	1	0	1	1	0	1	0	1	0	0	1	0	0	0	1	1	0	0	0	1	1	0
4161_at_x00	0	1	1	0	1	1	0	1	0	1	1	1	0	1	1	0	1	1	1	1	1	0	1	1	1	1	1	1	0	1	1	0	1	0	1	0	0	1	0	0	0	1	1	0	0	0	1	1	0
4161_at_x02	0	1	1	0	1	1	0	1	0	1	1	1	0	1	1	0	1	1	1	1	1	0	1	1	1	1	1	1	0	1	1	0	1	0	1	0	0	1	0	0	0	1	1	0	0	0	1	1	0
4163_at_x11	0	1	1	0	1	1	0	1	0	1	1	1	0	1	1	0	1	1	1	1	1	0	1	1	1	1	1	1	0	1	1	0	1	0	1	0	0	1	0	0	0	1	1	0	0	0	1	1	0
4166_at_x10	0	1	1	0	1	1	0	1	0	1	1	1	0	1	1	0	1	1	1	1	1	0	1	1	1	1	1	1	0	1	1	0	1	0	1	0	0	1	0	0	0	1	1	0	0	0	1	1	0
4167_at_x07	0	1	1	0	1	1	0	1	0	1	1	1	0	1	1	0	1	1	1	1	1	0	1	1	1	1	1	1	0	1	1	0	1	0	1	0	0	1	0	0	0	1	1	0	0	0	1	1	0
4047_at_x02	0	1	1	0	1	1	0	1	0	1	1	1	0	1	1	0	1	1	0	1	1	0	1	0	1	1	1	1	0	1	1	0	0	0	1	0	0	1	1	0	1	1	1	0	0	0	1	1	0
4047_at_x07	0	1	1	0	1	1	0	1	0	1	1	1	0	1	1	0	1	1	2	1	1	0	1	0	1	1	1	1	0	1	1	0	0	0	1	0	0	1	1	0	1	1	1	0	0	0	1	1	0
4126_at_x01	0	1	1	0	1	1	0	0	0	1	1	1	0	1	1	0	1	1	0	1	1	0	1	0	1	1	1	1	0	1	1	0	0	0	0	0	0	1	1	0	1	0	1	0	0	0	1	0	0
4128_at_x12	0	1	1	0	1	1	0	0	0	1	1	1	0	1	1	0	1	1	0	1	1	0	1	0	1	1	1	1	0	1	1	0	0	0	0	0	0	1	1	0	1	0	1	0	0	0	1	0	0
4131_at_x05	0	1	1	0	1	1	0	0	0	1	1	1	0	1	1	0	1	1	0	1	1	0	1	0	1	1	1	1	0	1	1	0	0	0	0	0	0	1	1	0	1	0	1	0	0	0	1	0	1
4134_at_x01	0	1	1	0	1	1	0	0	0	1	1	1	0	1	1	0	1	1	0	1	1	0	1	0	1	1	1	1	0	1	1	1	0	0	0	0	0	1	1	0	1	0	2	0	0	0	1	0	1
4137_at_x06	2	2	1	0	1	1	0	0	0	1	1	1	0	1	1	0	1	1	0	1	1	0	1	0	1	1	1	1	0	1	1	1	0	0	0	0	0	1	1	0	1	0	1	0	0	0	1	0	1
4141_at_x01	0	1	1	0	1	1	0	0	0	1	1	1	0	1	1	0	0	1	0	1	1	0	0	0	1	1	1	1	0	1	1	1	0	0	0	0	1	1	1	0	1	0	1	0	0	0	1	0	2
4101_at_x08	0	1	1	0	1	1	1	0	0	1	1	1	0	1	1	0	0	1	0	1	1	0	0	0	1	1	1	1	0	1	1	1	0	0	0	0	1	0	1	0	1	0	1	0	0	1	1	0	1
4101_at_x07	0	1	1	0	1	1	1	0	0	1	1	1	0	1	1	0	0	1	0	1	1	0	0	0	1	1	1	1	0	1	1	1	0	0	0	0	1	0	1	0	1	0	1	0	0	2	1	0	1
4109_at_x12	0	1	1	0	1	1	0	0	0	1	1	1	0	1	1	0	0	1	0	1	1	0	0	0	1	1	1	1	0	1	1	1	0	0	0	0	1	0	1	0	1	0	1	0	0	1	1	0	1
4110_at_x13	0	1	1	0	1	1	0	0	0	1	1	1	0	1	1	0	0	1	0	1	1	0	0	0	1	1	1	1	0	1	1	1	0	0	0	0	1	0	1	0	1	0	1	0	0	1	1	0	1
4110_at_x12	0	1	1	0	1	1	0	0	0	1	1	1	0	1	1	0	0	1	0	1	1	0	0	0	1	1	1	1	0	1	1	1	0	0	0	0	1	0	1	0	1	0	1	0	0	1	1	0	1
4110_at_x08	0	1	1	0	1	1	0	0	0	1	1	1	0	1	1	0	0	1	0	1	1	0	0	0	1	1	1	1	0	1	1	1	0	0	0	0	1	0	1	0	1	0	1	0	0	1	1	0	1
4110_at_x07	0	1	1	0	1	1	0	0	0	1	1	1	0	1	1	0	0	1	0	1	1	0	0	0	1	1	1	1	0	1	1	1	0	0	0	0	1	0	1	0	1	0	1	0	0	1	1	0	1
4110_at_x06	0	1	1	0	1	1	0	0	0	1	1	1	0	1	1	0	0	1	0	1	1	0	0	0	1	1	1	1	0	1	1	1	0	0	0	0	1	0	1	0	1	0	1	0	0	1	1	0	1
4110_at_x05	0	1	1	0	1	1	0	0	0	1	1	1	0	1	1	0	0	1	0	1	1	0	0	0	1	1	1	1	0	1	1	1	0	0	0	0	1	0	1	0	1	0	1	0	0	1	1	0	1
4110_at_x04	0	1	1	0	1	1	0	0	0	1	1	1	0	1	1	0	0	1	0	1	1	0	0	0	1	1	1	1	0	1	1	1	0	0	0	0	1	0	1	0	1	0	1	0	0	1	1	0	1
4110_at_x03	0	1	1	0	1	1	0	0	0	1	1	2	0	1	1	0	0	1	0	1	1	0	0	0	1	1	1	2	0	1	1	1	0	0	0	0	1	0	1	0	1	0	1	0	0	0	1	0	1
4110_at_x02	0	1	1	0	1	1	0	0	0	1	1	1	0	1	1	0	0	1	0	1	1	0	0	0	1	1	1	1	0	1	1	1	0	0	0	0	1	0	1	0	1	0	1	0	0	0	1	0	1
4114_at_x00	0	1	2	0	1	1	0	0	0	1	1	1	0	1	0	0	0	1	0	1	1	1	0	0	1	1	1	1	0	1	1	1	0	0	0	2	1	0	1	0	1	0	1	0	0	1	1	1	1
4114_at_x02	0	1	1	0	1	1	0	0	0	1	1	1	0	1	0	0	0	1	0	1	1	1	0	0	1	1	1	1	0	1	1	1	0	0	0	0	1	0	1	0	1	0	1	0	0	1	1	1	1
4118_at_x07	0	1	1	0	1	1	0	0	0	1	1	1	0	1	0	0	0	1	0	1	1	1	0	0	1	1	1	1	0	1	1	1	0	0	0	0	1	0	1	0	0	0	1	0	0	0	1	1	1
4084_at_x02	0	1	1	0	0	1	0	0	0	1	1	1	0	1	0	0	0	1	0	1	1	1	1	0	1	1	1	1	0	1	1	1	0	0	1	0	1	0	0	0	0	0	0	0	0	1	1	1	1
4084_at_x07	0	1	1	0	0	1	0	0	0	1	1	1	0	1	0	0	0	1	2	1	1	1	1	0	1	1	1	1	0	1	1	1	0	0	1	0	1	0	0	0	0	0	0	0	0	1	1	1	1
11432_at_x03	0	2	1	0	0	1	0	0	0	1	1	1	0	1	0	0	0	1	0	1	1	1	1	0	1	1	1	1	0	1	1	1	0	0	1	0	1	0	0	0	0	0	0	0	0	1	1	1	1
11436_s_at_x01	0	1	1	0	0	1	0	0	0	1	1	1	0	1	0	0	0	1	0	1	1	1	1	0	1	1	1	1	0	1	1	1	0	0	1	0	1	0	0	0	0	1	0	0	0	1	1	1	1
4020_at_x12	0	1	1	0	0	1	0	1	0	1	1	1	0	1	0	0	0	1	0	1	1	1	1	0	1	1	1	1	0	1	1	1	1	0	1	0	1	0	0	0	0	1	0	0	0	1	1	2	1
4021_at_x13	0	1	1	0	0	1	0	1	0	1	1	1	0	1	0	0	0	1	0	1	1	1	1	0	1	1	1	1	0	1	1	1	1	0	1	0	1	0	0	0	0	1	0	0	0	1	0	1	1
4021_at_x14	0	1	1	0	0	1	0	1	0	1	1	1	0	1	0	0	0	1	0	1	1	1	1	0	1	1	1	1	0	1	1	1	1	0	1	0	1	0	0	0	0	1	0	0	0	1	0	1	1
4041_at_x15	0	1	1	0	0	1	0	1	0	1	1	1	0	1	0	0	0	1	0	1	1	1	1	0	1	1	1	1	0	1	1	1	1	0	1	0	1	0	0	0	0	1	0	0	0	1	0	1	0
4041_at_x02	0	1	1	0	0	1	0	1	0	1	1	1	0	1	0	0	0	1	0	1	1	1	1	0	1	1	1	1	0	1	1	1	1	0	1	0	1	0	0	0	0	1	0	0	0	1	0	1	0
4057_at_x05	0	1	1	0	0	1	0	1	0	1	1	1	0	1	0	0	0	1	0	1	1	1	1	0	1	1	1	1	0	1	1	1	1	0	1	0	1	0	0	0	0	1	0	0	0	2	0	1	0
4058_at_x11	0	1	1	0	0	1	0	1	0	1	1	1	0	1	0	0	0	1	0	1	1	1	1	0	1	1	1	1	0	1	1	1	1	0	1	0	1	0	0	0	0	1	0	0	0	1	0	1	0
4060_at_x03	0	1	1	0	0	1	0	1	0	1	1	1	0	0	0	0	0	1	0	1	1	1	1	0	1	1	1	1	0	1	1	1	1	0	1	0	1	0	0	0	0	1	0	0	0	1	0	1	0
4062_at_x08	0	1	1	0	0	1	0	1	0	1	1	1	0	0	0	0	0	1	0	1	1	1	1	0	1	1	1	1	0	1	1	1	1	0	1	0	1	0	0	0	0	1	0	0	0	1	0	0	0
4062_at_x07	0	1	1	0	0	1	0	1	0	1	1	1	0	0	0	0	0	1	0	1	1	1	1	0	1	1	1	1	0	1	1	1	1	0	1	0	1	0	0	0	0	1	0	0	0	1	0	0	0
4064_at_x02	0	1	1	0	0	1	0	1	0	1	1	1	0	0	2	0	0	1	0	1	1	1	1	0	1	1	1	1	0	1	2	1	1	0	1	0	1	0	0	0	0	1	0	0	0	1	0	0	0
4068_at_x07	0	1	1	0	0	1	0	1	0	1	1	1	0	0	0	0	0	1	0	1	1	1	1	0	1	1	1	1	0	1	1	0	1	0	1	0	1	0	0	0	0	1	0	0	0	1	0	0	0
4069_at_x15	0	1	1	0	0	1	0	1	0	1	1	1	0	0	0	0	0	1	0	1	1	1	1	0	1	1	1	1	0	1	1	0	1	0	1	0	1	0	0	0	0	1	0	0	0	1	0	0	0
4070_at_x12	0	1	1	0	0	1	0	1	0	1	1	1	0	0	0	0	0	1	0	1	1	1	1	0	1	1	1	1	0	1	1	0	1	0	1	0	1	0	0	0	0	1	0	0	0	2	0	0	0
4070_at_x01	0	1	1	0	0	1	0	1	0	1	1	1	0	0	0	0	0	1	0	1	1	1	1	0	1	1	1	1	0	1	1	0	1	0	1	0	1	0	0	0	0	1	0	0	0	1	0	0	0
4022_at_x02	0	2	1	2	0	1	0	1	0	1	2	0	1	0	0	0	0	2	0	1	1	1	2	0	1	1	1	2	0	1	1	0	1	0	1	0	1	0	0	0	0	1	0	0	0	2	0	0	0
4075_at_x02	0	1	1	1	0	1	0	1	0	1	1	0	1	0	0	0	0	1	0	1	1	1	1	0	1	1	1	1	0	1	1	0	1	0	1	0	1	0	0	0	0	1	0	0	0	1	0	0	0
4077_at_x15	0	1	1	1	0	1	0	1	0	1	1	0	1	0	0	0	0	1	0	1	1	1	1	0	1	1	1	1	0	1	1	0	1	0	1	0	1	0	0	0	0	1	0	0	0	2	0	0	0
4077_at_x14	0	1	1	1	0	1	0	1	0	1	1	0	1	0	0	0	0	1	0	1	1	1	1	0	1	1	1	1	0	1	1	0	1	0	1	0	1	0	0	0	0	1	0	0	0	1	0	0	0
4077_at_x13	0	1	1	1	0	1	0	1	0	1	1	0	1	0	0	0	0	1	0	1	1	1	1	0	1	1	2	1	0	1	1	0	1	0	1	0	1	0	0	0	0	1	0	0	0	1	0	0	0
4077_at_x11	0	1	1	1	0	1	0	1	0	1	1	0	1	0	0	0	0	1	0	1	1	1	1	0	1	1	1	1	0	1	1	0	1	0	1	0	1	0	0	0	0	1	0	0	0	1	0	0	0
4077_at_x10	0	1	1	1	0	1	0	1	0	1	1	0	1	0	0	0	0	1	0	1	1	1	1	0	1	1	1	1	0	1	1	0	1	0	1	0	1	0	0	0	0	1	0	0	0	1	0	0	0
4077_at_x09	0	1	1	1	0	1	0	1	0	1	1	0	1	0	0	0	0	1	0	1	1	1	1	0	1	1	1	1	0	1	1	0	1	0	1	0	1	0	0	0	0	1	0	0	0	1	0	0	0
4077_at_x07	0	1	1	1	0	1	0	1	0	1	1	0	1	0	0	0	0	1	0	1	1	1	1	0	1	1	1	1	0	1	1	0	1	0	1	0	1	0	0	0	0	1	0	0	0	1	0	0	0
4077_at_x06	0	1	1	1	0	1	0	1	0	1	1	0	1	0	0	0	0	1	0	1	1	1	1	0	1	1	1	1	0	1	1	0	1	0	1	0	1	0	0	0	0	1	0	0	0	0	0	0	0
4077_at_x05	0	1	1	1	0	1	0	1	0	1	1	0	1	0	0	0	0	1	0	1	1	1	1	0	1	1	1	1	0	1	1	0	1	0	1	0	1	0	0	0	0	1	0	0	0	0	0	0	0
4077_at_x02	0	1	1	1	0	1	0	1	0	1	1	0	1	0	0	0	0	1	0	1	1	1	1	0	1	1	1	1	0	1	1	0	1	0	1	0	1	0	0	0	0	1	0	0	0	1	0	0	0
4077_at_x01	0	1	1	1	0	1	0	1	0	1	1	0	1	0	0	0	0	1	0	1	1	1	1	0	1	1	1	1	0	1	1	0	1	0	1	0	1	0	0	0	0	1	0	0	0	1	0	0	0
4078_i_at_x04	0	1	1	1	0	1	0	1	0	1	1	0	1	0	0	0	0	1	0	1	1	1	1	0	1	1	1	1	0	1	1	0	1	0	1	0	1	0	0	0	0	1	0	0	0	2	0	0	0
4078_i_at_x03	0	1	1	1	0	1	0	1	0	1	1	0	1	0	0	0	0	1	0	1	1	1	1	0	1	1	1	1	0	1	1	0	1	0	1	0	1	0	0	0	0	1	0	0	0	1	0	0	0
4078_i_at_x02	0	1	1	1	0	1	0	1	0	1	1	0	1	0	0	0	0	1	0	1	1	1	1	0	1	1	1	1	0	1	1	0	1	0	1	0	1	0	0	0	0	1	0	0	0	1	0	0	0
4078_i_at_x01	0	1	1	1	0	1	0	1	0	1	1	0	1	0	0	0	0	1	0	1	1	1	1	0	1	1	1	1	0	1	1	0	1	0	1	0	1	0	0	0	0	1	0	0	0	1	0	0	0
4078_i_at_x00	0	1	1	1	0	1	0	1	0	1	1	0	1	0	0	0	0	1	0	1	1	1	1	0	1	1	1	1	0	1	1	0	1	0	1	0	1	0	0	0	0	1	0	0	0	1	0	0	0
4032_f_at_x15	0	1	1	1	0	1	0	1	0	1	1	0	1	0	0	0	0	1	0	1	1	1	1	0	1	1	1	1	0	1	1	0	1	0	1	0	1	0	0	0	0	1	0	0	0	1	0	0	0
4032_f_at_x14	0	1	1	1	0	1	0	1	0	1	1	0	1	0	0	0	0	1	0	1	1	1	1	0	1	1	1	1	0	1	1	0	1	0	1	0	1	0	0	0	0	1	0	0	0	1	0	0	0
4032_f_at_x13	0	1	1	1	0	1	0	1	0	1	1	0	1	0	0	0	0	1	0	1	1	1	1	0	1	1	1	1	0	1	1	0	1	0	1	0	1	0	0	0	0	1	0	0	0	1	0	0	0
4032_f_at_x12	0	1	1	1	0	1	0	1	0	1	1	0	1	0	0	0	0	1	0	1	1	1	1	0	1	1	1	1	0	1	1	0	1	0	1	0	1	0	0	0	0	1	0	0	0	1	0	0	0
4032_f_at_x11	0	1	1	1	0	1	0	1	0	1	1	0	1	0	0	0	0	1	0	1	1	1	1	0	1	1	1	1	0	1	1	0	1	0	1	0	1	0	0	0	0	1	0	0	0	1	0	0	0
4032_f_at_x10	0	1	1	1	0	1	0	1	0	1	1	0	1	0	0	0	0	1	0	1	1	1	1	0	1	1	1	1	0	1	1	0	1	0	1	0	1	0	0	0	0	1	0	0	0	1	0	0	0
11254_at_x00	1	1	0	0	1	1	0	1	1	0	0	0	1	1	1	1	1	0	1	0	0	1	0	1	0	1	1	0	0	1	0	0	1	0	0	1	0	1	0	1	1	0	0	0	1	1	0	1	1
11254_at_x01	1	1	0	0	1	1	0	1	1	0	0	0	1	1	1	1	1	0	1	0	0	1	0	1	0	1	1	0	0	1	0	0	1	0	0	1	0	1	0	1	1	0	0	0	1	1	0	1	1
11254_at_x02	1	1	0	0	1	1	0	1	1	0	0	0	1	1	1	1	1	0	1	0	0	1	0	1	0	1	1	0	0	1	0	0	1	0	0	1	0	1	0	1	1	0	0	0	1	1	0	1	1
11254_at_x03	1	1	0	0	1	1	0	1	1	0	0	0	1	1	1	1	1	0	1	0	0	1	0	1	0	1	1	0	0	1	0	0	1	0	0	1	0	1	0	1	1	0	0	0	1	1	0	1	1
11254_at_x04	1	1	0	0	1	1	0	1	1	0	0	0	1	1	1	1	1	0	1	0	0	1	0	1	0	1	1	0	0	1	0	0	1	0	0	1	0	1	0	1	1	0	0	0	1	1	0	1	1
11254_at_x05	1	1	0	0	1	1	0	1	1	0	0	0	1	1	1	1	1	0	1	0	0	1	0	1	0	1	2	0	0	1	0	0	1	0	0	1	0	1	0	1	1	0	0	0	1	1	0	1	1
11254_at_x06	1	1	0	0	1	1	0	1	1	0	0	0	1	1	1	1	1	0	1	0	0	1	0	1	0	1	2	0	0	1	0	0	1	0	0	1	0	1	0	1	1	0	0	0	1	1	0	1	1
11254_at_x07	1	1	0	0	1	1	0	1	1	0	0	0	1	1	1	1	1	0	1	0	0	1	0	1	0	1	2	0	0	1	0	0	1	0	0	1	0	1	0	1	1	0	0	0	1	1	0	1	1
11254_at_x08	1	1	0	0	1	1	0	1	1	0	0	0	1	1	1	1	1	0	1	0	0	1	0	1	0	1	1	0	0	1	0	0	1	0	0	1	0	1	0	1	1	0	0	0	1	1	0	1	1
11254_at_x09	1	1	0	0	1	1	0	1	1	0	0	0	1	1	1	1	1	0	1	0	0	1	0	1	0	1	1	0	0	1	0	0	1	0	0	1	0	1	0	1	1	0	0	0	1	1	0	1	1
11254_at_x11	1	1	0	0	1	1	0	1	1	0	0	0	1	1	1	1	1	0	1	0	0	1	0	1	0	1	1	0	0	1	0	0	1	0	0	1	0	1	0	1	1	0	0	0	1	1	0	1	1
11254_at_x12	1	1	0	0	1	1	0	1	1	0	0	0	1	1	1	1	1	0	1	0	0	1	0	1	0	1	1	0	0	1	0	0	1	0	0	1	0	1	0	1	1	0	0	0	1	1	0	1	1
11254_at_x13	1	1	0	0	1	1	0	1	1	0	0	0	1	1	1	1	1	0	1	0	0	1	0	1	0	1	1	0	0	1	0	0	1	0	0	1	0	1	0	1	1	0	0	0	1	1	0	1	1
11254_at_x14	1	1	0	0	1	1	0	1	1	0	0	0	1	1	1	1	1	0	1	0	0	1	0	1	0	1	1	0	0	1	0	0	1	0	0	1	0	1	0	1	1	0	0	0	1	1	0	1	1
11254_at_x15	1	1	0	0	1	1	0	1	1	0	0	0	1	1	1	1	1	0	1	0	0	1	0	1	0	1	1	0	0	1	0	0	1	0	0	1	0	1	0	1	1	0	0	0	1	1	0	1	1
11255_at_x00	2	2	0	0	1	1	0	1	1	0	0	0	1	1	1	1	1	0	1	0	0	1	0	2	0	1	1	0	0	1	0	0	1	0	0	1	0	1	0	1	1	0	0	0	2	2	0	1	1
11255_at_x01	1	1	0	0	1	1	0	1	1	0	0	0	1	1	1	1	1	0	1	0	0	1	0	1	0	1	1	0	0	1	0	0	1	0	0	1	0	1	0	1	1	0	0	0	1	1	0	1	1
11255_at_x02	1	2	0	0	1	1	0	1	1	0	0	0	1	1	1	1	1	0	1	0	0	1	0	1	0	1	1	0	0	1	0	0	1	0	0	1	0	1	0	1	1	0	0	0	1	2	0	1	1
11255_at_x03	1	1	0	0	1	1	0	1	1	0	0	0	1	1	1	1	1	0	1	0	0	1	0	1	0	1	1	0	0	1	0	0	1	0	0	1	0	1	0	1	1	0	0	0	2	1	0	1	1
11255_at_x05	1	1	0	0	1	1	0	1	1	0	0	0	1	1	1	1	1	0	1	0	0	1	0	1	0	1	1	0	0	1	0	0	1	0	0	1	0	1	0	1	1	0	0	0	1	1	0	1	1
11255_at_x06	1	1	0	0	1	1	0	1	1	0	0	0	1	1	1	1	1	0	1	0	0	1	0	1	0	1	1	0	0	1	0	0	1	0	0	1	0	1	0	1	1	0	0	0	1	1	0	1	1
11255_at_x07	1	1	2	0	1	1	0	1	1	0	0	0	1	1	1	1	1	0	1	0	0	1	0	1	0	1	1	0	0	1	0	0	1	0	0	1	0	1	0	1	1	0	0	0	1	1	0	1	1
11255_at_x08	1	1	0	0	1	1	0	1	1	0	0	0	1	1	1	1	1	0	1	0	0	1	0	1	0	1	1	0	0	1	0	0	1	0	0	1	0	1	0	1	1	0	0	0	1	1	0	1	1
11255_at_x09	1	1	0	0	1	1	0	1	1	0	0	0	1	1	1	1	1	0	1	0	0	1	0	1	0	1	1	0	0	1	0	0	1	0	0	1	0	1	0	1	1	0	0	0	1	1	0	1	1
11255_at_x10	1	1	0	0	1	1	0	1	1	0	0	0	1	1	1	1	1	0	1	0	0	1	0	1	0	1	1	0	0	1	0	0	1	0	0	1	0	1	0	1	1	0	0	0	1	1	0	1	1
11255_at_x11	1	1	0	0	1	1	0	1	1	0	0	0	1	1	1	1	1	0	1	0	0	1	0	1	0	1	1	0	0	1	0	0	1	0	0	1	0	1	0	1	1	0	0	0	1	1	0	1	1
11255_at_x12	1	1	0	0	1	1	0	1	1	0	0	0	1	1	1	1	1	0	1	0	0	1	0	1	0	1	1	0	0	1	0	0	1	0	0	1	0	1	0	1	1	0	0	0	1	1	0	1	1
11255_at_x14	1	1	0	0	1	1	0	1	1	0	0	0	1	1	1	1	1	0	1	0	0	1	0	1	0	1	1	0	0	1	0	0	1	0	0	1	0	1	0	1	1	0	0	0	1	1	0	1	1
11255_at_x15	1	1	0	0	1	1	0	1	1	0	0	0	1	1	1	1	1	0	1	0	0	1	0	1	0	1	1	0	0	1	0	0	1	0	0	1	0	1	0	1	1	0	0	0	1	1	0	1	1
11256_at_x15	1	2	0	0	1	1	0	1	1	0	0	0	1	1	1	1	1	0	1	0	0	1	0	1	0	1	1	0	0	1	0	0	1	0	0	1	0	1	0	1	1	0	0	0	1	1	0	1	1
11256_at_x14	1	2	0	0	1	1	0	1	1	0	0	0	1	1	1	1	1	0	1	0	0	1	0	1	0	1	1	0	0	1	0	0	1	0	0	1	0	1	0	1	1	0	0	0	1	1	0	1	1
11256_at_x11	2	2	0	0	1	1	2	1	1	0	0	0	1	1	1	1	1	0	1	0	0	1	0	1	0	1	1	0	0	1	0	0	1	0	0	1	0	1	0	1	1	0	0	0	1	2	0	1	1
11256_at_x02	1	1	0	0	1	1	0	1	1	0	0	0	1	1	1	1	1	0	1	0	0	1	0	1	0	1	1	0	0	1	0	0	1	0	0	1	0	1	0	1	1	0	0	0	1	1	0	1	1
11256_at_x01	1	1	0	0	1	1	0	1	1	0	0	0	1	1	1	1	1	0	1	0	0	1	0	1	0	1	1	0	0	1	0	0	1	0	0	1	0	1	0	1	1	0	0	0	1	1	0	1	1
11256_at_x00	1	1	0	0	1	1	0	1	1	0	0	0	1	1	1	1	1	0	1	0	0	1	0	1	0	1	1	0	0	1	0	0	1	0	0	1	0	1	0	1	1	0	0	0	1	1	0	1	1
11257_at_x10	1	1	0	0	1	1	0	1	1	0	0	0	1	1	1	1	1	0	1	0	0	1	0	1	0	1	1	0	0	1	0	0	1	0	0	1	0	1	0	1	1	0	0	0	1	1	0	1	1
11257_at_x07	1	2	0	0	1	1	0	1	1	0	0	0	1	1	1	1	1	0	1	0	0	1	0	1	0	1	1	0	0	1	0	0	1	0	0	1	0	1	0	1	1	0	0	0	1	1	0	1	1
11258_at_x09	1	1	0	2	1	1	0	1	1	0	0	0	1	1	1	1	1	0	2	0	0	1	0	1	0	1	1	0	0	1	0	0	1	0	0	1	0	1	0	1	1	0	0	0	1	1	0	1	1
11260_at_x12	1	0	0	0	1	1	0	1	1	0	0	0	1	1	1	1	1	0	1	0	0	1	0	0	0	1	1	0	1	1	0	0	1	0	0	1	0	1	0	1	1	0	0	0	1	2	0	1	1
11260_at_x11	2	0	0	0	1	1	0	1	1	0	0	0	1	1	1	1	1	0	1	0	0	1	0	0	0	1	1	0	1	1	0	0	1	0	0	1	0	1	0	1	1	0	0	0	1	1	0	1	1
11215_at_x14	1	2	0	2	1	1	0	1	1	0	0	0	1	1	1	1	1	1	1	0	0	1	0	0	0	0	1	0	1	1	0	1	1	0	0	1	0	1	0	1	1	0	0	0	1	2	0	1	1
11217_at_x07	1	2	0	0	1	1	0	1	1	0	0	0	1	1	1	1	1	1	1	0	0	1	0	0	0	0	1	0	1	1	0	1	1	0	0	1	0	1	0	1	1	0	0	0	1	1	0	1	1
11218_at_x15	1	2	0	0	1	1	0	1	1	0	0	0	1	1	1	1	1	1	1	0	0	1	0	0	0	0	1	0	1	1	0	1	1	0	0	1	0	0	0	1	1	0	0	0	1	1	0	0	1
3116_at_x03	2	2	0	0	1	1	0	1	1	0	0	0	1	1	1	1	1	1	1	0	0	1	0	0	0	0	1	0	1	1	0	1	1	0	0	1	0	0	0	1	1	0	0	0	1	2	0	0	1
11222_at_x06	1	0	0	0	1	1	0	1	1	0	0	0	1	1	1	1	1	1	1	0	0	1	0	0	0	0	1	0	1	1	0	1	1	0	0	1	0	0	0	1	1	0	0	0	1	1	0	0	1
11226_at_x02	1	1	0	0	1	1	0	1	1	0	1	0	1	1	1	1	1	1	1	2	0	1	0	0	0	0	1	0	1	1	0	1	0	0	0	1	0	0	0	1	1	0	0	0	1	1	0	0	1
11227_at_x08	1	1	0	0	1	1	0	1	1	0	1	0	1	1	1	1	1	1	1	0	0	1	0	0	0	0	1	0	1	1	0	1	0	0	0	1	0	0	0	1	1	0	0	0	1	1	0	0	1
11228_at_x08	2	2	0	0	1	1	0	1	1	0	1	0	1	1	1	1	1	1	1	0	0	1	0	0	0	0	1	0	1	1	0	1	0	0	0	1	0	0	0	1	1	0	0	0	1	2	0	0	1
11229_at_x08	1	1	0	0	1	1	0	1	1	0	1	0	1	1	1	1	1	1	1	0	0	1	0	0	0	0	1	0	1	1	0	1	0	0	0	1	0	0	0	1	1	0	0	0	1	1	0	0	1
11230_at_x08	1	2	0	0	1	1	0	1	1	0	1	0	0	1	1	1	1	1	1	0	0	1	0	0	0	0	1	0	1	1	0	1	0	0	0	2	0	0	0	1	1	0	0	0	1	2	0	0	1
11231_at_x04	1	1	0	0	0	1	0	1	1	0	1	0	0	1	1	1	1	1	1	0	0	1	0	0	0	0	1	0	1	1	0	1	0	0	0	1	0	0	0	1	1	0	0	0	1	1	0	0	1
11193_at_x15	1	1	0	0	0	1	0	1	1	0	0	0	0	1	1	1	1	1	1	1	0	1	0	0	0	0	1	0	1	1	0	1	0	0	0	1	0	0	0	1	1	0	0	0	0	1	0	0	1
11194_at_x13	2	2	0	0	0	1	0	1	1	0	0	0	0	1	1	1	1	1	1	1	0	1	0	0	0	0	1	0	1	1	0	1	0	0	0	1	0	0	0	1	1	0	1	0	0	2	0	0	1
11194_at_x14	1	1	0	0	0	1	0	1	1	0	0	0	0	1	1	1	1	1	1	1	0	1	0	0	0	0	1	0	1	1	0	1	0	0	0	1	0	0	0	1	1	0	1	0	0	1	0	0	1
11197_at_x12	1	1	0	0	0	1	0	1	1	0	0	0	2	1	1	1	1	1	1	1	0	1	0	0	0	0	1	0	1	1	2	1	0	0	0	1	0	0	0	1	1	2	0	0	0	1	0	0	1
11198_at_x14	1	2	0	0	0	1	0	1	1	0	0	0	0	1	1	1	1	1	1	1	0	1	0	0	0	0	1	0	1	1	0	1	0	0	0	1	0	0	0	1	1	0	0	0	0	1	0	0	1
11198_at_x12	1	1	0	0	0	1	0	1	1	0	0	0	0	1	1	1	1	1	1	1	0	1	0	0	0	0	1	0	1	1	0	1	0	0	0	1	0	0	0	1	1	0	0	0	0	1	0	0	1
11198_at_x11	1	2	0	0	0	1	0	1	1	0	0	0	0	1	1	1	1	1	1	1	0	1	0	0	0	0	1	0	1	1	0	1	0	0	0	1	0	0	0	1	1	0	0	0	0	1	0	0	1
11198_at_x06	1	0	0	0	0	1	0	1	1	0	0	0	0	1	1	1	1	1	1	1	0	1	0	0	0	0	1	0	1	1	2	1	0	0	0	1	0	0	0	1	1	0	0	0	0	2	0	0	1
11199_at_x00	1	0	0	0	0	1	0	1	1	0	0	0	0	1	1	1	1	1	1	1	0	1	0	0	0	0	1	0	1	1	0	1	1	0	0	1	0	0	0	1	1	0	0	0	0	0	0	0	1
11201_at_x14	0	0	0	0	0	1	0	1	1	0	0	0	0	1	1	1	1	1	1	1	0	1	0	0	0	0	1	0	1	1	0	1	1	0	0	1	0	0	0	1	1	0	0	0	0	0	0	0	1
11202_at_x15	0	0	0	0	0	1	0	1	1	0	0	0	0	1	1	1	1	1	1	1	0	1	0	0	0	0	1	0	1	1	0	1	1	0	0	1	0	0	0	1	1	0	0	0	0	2	0	0	1
11210_at_x15	1	0	0	0	0	1	0	1	1	0	0	0	0	1	1	1	1	1	1	1	0	1	0	0	0	0	1	0	1	1	0	1	0	0	0	1	0	0	0	1	1	0	0	0	0	0	0	0	1
11210_at_x05	1	2	0	0	0	1	0	1	1	0	0	0	0	1	1	1	1	1	1	1	0	1	0	0	0	0	1	0	1	1	0	1	0	0	0	1	0	0	0	1	1	0	0	0	0	1	0	0	1
11212_at_x06	1	0	0	0	0	1	0	1	1	2	0	0	0	1	1	1	1	1	1	1	0	1	0	0	0	0	1	0	1	1	0	1	0	0	0	1	0	0	0	0	1	0	0	0	0	2	0	0	0
11212_at_x04	1	2	0	0	0	1	0	1	1	0	0	0	0	1	1	1	1	1	1	1	0	1	0	0	0	0	1	0	1	1	0	1	0	0	0	1	0	0	0	0	1	0	0	0	0	1	0	0	0
11212_at_x03	1	0	0	0	0	1	0	1	1	0	0	0	0	1	1	1	1	1	1	1	0	1	0	0	0	0	1	0	1	1	0	1	0	0	0	1	0	0	0	0	1	0	0	0	0	2	0	0	0
11213_at_x15	1	0	0	0	0	1	0	1	1	0	0	0	0	1	1	1	1	1	1	1	0	1	0	0	0	0	1	0	1	1	0	1	0	0	0	1	0	0	0	0	1	0	0	0	0	2	0	0	0
11213_at_x14	1	1	0	0	0	1	0	1	1	0	0	0	0	1	1	1	1	1	1	1	0	1	0	0	0	0	1	0	1	1	0	1	0	0	0	1	0	0	0	0	1	0	0	0	0	1	0	0	0
11174_at_x09	1	1	0	0	0	1	0	1	1	0	0	0	0	1	1	1	1	1	1	1	0	1	0	0	0	0	1	0	1	1	0	1	0	0	0	1	0	0	0	0	1	0	0	0	0	1	0	0	0
11174_at_x08	1	1	0	0	0	1	0	1	1	0	0	0	0	1	1	1	1	1	1	1	0	1	0	0	0	0	1	0	1	1	0	1	0	0	0	1	0	0	0	0	1	0	0	0	0	1	0	0	0
11175_at_x10	2	2	0	0	0	1	0	1	2	0	0	0	0	1	1	1	1	1	1	1	0	1	0	0	0	0	1	0	1	1	0	1	0	0	0	1	0	0	0	0	2	0	0	0	2	0	0	0	0
10845_at_x01	2	2	0	0	0	1	0	1	2	0	0	0	0	1	1	1	1	2	1	2	0	1	0	0	0	0	1	0	2	1	0	1	0	0	0	1	0	0	0	0	1	0	0	0	0	0	0	0	0
11180_at_x06	2	2	0	0	0	1	0	1	1	0	0	0	0	1	1	1	1	1	1	1	0	1	0	0	0	0	1	0	1	1	0	1	0	0	0	1	0	0	0	0	1	0	0	0	0	0	0	0	0
11181_at_x05	1	1	0	0	0	1	0	1	1	0	0	0	0	1	1	1	1	1	1	1	0	1	0	0	0	0	1	0	1	1	0	1	0	0	0	1	0	0	0	0	1	0	0	0	0	1	0	0	0
11182_at_x08	1	1	0	0	0	1	0	1	1	0	0	0	0	1	1	1	1	1	1	1	0	1	0	0	0	0	1	0	1	1	0	1	0	0	0	1	0	0	0	0	1	0	0	0	0	2	0	0	0
11184_at_x10	1	1	0	0	0	1	0	1	1	0	0	0	0	1	1	1	1	1	1	1	0	1	0	0	0	0	1	0	1	1	0	1	0	0	0	1	0	0	0	0	1	0	0	0	0	1	0	0	0
11186_at_x00	1	1	0	0	0	1	0	1	1	0	0	0	0	1	1	1	1	1	1	1	0	1	0	0	0	0	1	0	1	1	0	1	0	0	0	1	0	0	0	0	1	0	0	0	1	1	0	0	0
11186_at_x01	1	1	0	0	0	1	0	1	1	0	0	0	0	1	1	1	1	1	2	1	0	1	0	0	0	0	1	0	1	1	0	1	0	0	0	1	0	0	0	0	1	0	0	0	1	1	0	0	0
11189_at_x01	1	1	0	0	0	1	0	1	1	0	0	0	0	1	1	1	1	1	1	1	0	1	0	0	0	0	1	0	1	1	0	1	0	0	0	1	0	0	0	0	1	0	0	0	0	1	0	0	0
11152_g_at_x10	1	1	0	0	0	1	0	1	1	0	0	0	0	1	1	1	1	1	1	1	0	1	1	0	0	0	1	0	1	1	0	1	0	0	0	1	0	0	0	1	1	1	0	0	0	1	0	0	0
11153_at_x09	1	1	0	0	0	1	0	1	1	0	0	0	0	1	1	1	1	1	1	1	0	1	1	0	0	0	1	0	1	1	0	1	0	0	0	1	0	0	0	1	1	1	0	0	0	1	0	0	0
11154_at_x10	1	1	0	0	0	1	0	1	1	2	0	0	0	1	1	1	1	1	1	1	0	1	1	0	0	0	1	0	1	1	0	1	0	0	0	1	0	0	0	1	1	1	0	0	0	1	0	0	0
11154_at_x15	1	0	0	0	0	1	0	1	1	0	0	0	0	1	1	1	1	1	1	1	0	1	1	0	0	0	1	0	1	1	0	1	0	0	0	1	0	0	0	1	1	1	0	0	0	1	0	0	0
10868_at_x04	1	1	0	0	0	1	0	1	1	0	0	0	0	1	1	1	1	1	1	1	0	1	1	0	0	0	1	0	1	1	0	1	0	0	0	1	0	0	0	1	1	1	0	0	0	1	0	1	0
10868_at_x01	1	1	0	0	0	1	0	1	1	0	0	0	0	1	1	1	1	1	1	1	0	1	1	0	0	0	1	0	1	1	0	1	0	0	0	1	0	0	0	1	1	1	0	0	0	1	0	1	0
10868_at_x00	1	1	0	0	0	1	0	1	1	0	0	0	0	1	1	1	1	1	1	1	0	1	1	0	0	0	1	0	1	1	0	1	0	0	0	1	0	0	0	1	1	1	0	0	0	1	0	1	0
11163_at_x15	0	2	0	0	0	1	2	1	1	0	0	0	0	1	1	1	1	1	1	1	0	1	1	0	0	0	1	0	1	1	0	1	1	0	0	1	2	0	0	1	1	1	0	0	0	1	2	1	0
11124_at_x11	0	1	0	0	0	1	0	1	1	0	0	0	0	1	1	1	1	1	1	1	0	1	1	0	0	0	0	0	1	1	0	1	1	0	0	1	0	0	0	1	1	1	0	0	0	2	0	1	0
11124_at_x10	1	1	0	0	0	1	0	1	1	0	0	0	0	1	1	1	1	1	1	1	0	1	1	0	0	0	0	0	1	1	0	1	1	0	0	1	0	0	0	1	1	1	0	0	0	1	0	1	0
11130_at_x00	1	1	0	0	0	1	0	1	1	0	0	0	0	1	1	1	1	1	1	1	0	1	1	0	0	0	0	0	1	1	0	1	1	0	0	1	0	0	0	1	1	1	0	0	0	1	0	1	1
11131_at_x05	1	1	0	0	0	1	0	1	1	0	0	0	0	1	1	1	1	1	1	1	0	1	1	0	0	0	0	0	1	1	0	1	1	0	0	1	0	0	0	1	1	1	0	0	0	1	0	1	1
3129_at_x00	1	2	0	2	0	1	0	1	2	0	0	0	0	1	1	1	1	1	1	1	0	1	2	0	0	0	0	0	1	1	0	1	1	0	0	1	1	0	0	1	1	1	0	2	1	0	0	1	1
3048_at_x06	2	2	0	2	0	1	0	1	1	0	0	0	0	1	1	1	1	1	1	1	0	1	1	0	0	0	0	0	1	1	0	1	1	0	2	1	1	0	0	1	1	1	0	0	1	0	0	1	1
11140_at_x06	1	1	0	0	0	1	0	1	1	0	0	0	0	1	1	1	1	1	1	1	0	1	1	0	0	0	0	0	1	1	0	1	1	0	1	1	1	0	0	1	1	1	0	0	1	0	0	1	1
10784_at_x11	2	1	0	0	0	1	0	1	1	0	0	0	0	1	1	1	1	1	1	1	0	1	1	0	0	0	0	0	1	1	0	1	1	0	1	1	1	0	0	1	1	1	0	0	1	0	0	1	1
3058_s_at_x02	2	2	0	2	0	1	0	1	1	0	0	0	0	1	1	0	0	0	1	1	0	1	1	0	0	0	1	0	0	1	0	0	0	0	1	1	1	0	0	1	0	1	0	0	1	0	0	1	1
11112_at_x08	1	1	0	0	0	1	0	1	1	0	0	0	0	1	1	0	0	0	1	1	0	1	1	0	0	0	1	0	0	1	0	0	0	0	1	1	1	0	0	1	0	1	0	0	1	0	0	1	1
11086_at_x01	1	1	0	0	0	1	1	1	1	0	0	0	0	2	1	1	0	1	1	1	0	1	1	0	0	0	1	0	0	1	0	0	0	1	1	1	1	1	1	2	0	1	0	0	1	1	0	1	1
11098_at_x00	2	0	0	1	1	1	1	1	0	0	1	0	0	1	1	1	0	1	1	1	0	0	1	0	0	0	1	0	0	1	0	1	0	1	1	0	1	1	1	1	0	1	0	0	1	1	0	1	1
11100_at_x14	1	0	0	1	1	1	1	1	0	0	1	0	0	1	1	1	0	1	1	1	0	0	1	0	0	0	1	0	0	1	0	1	0	1	1	0	1	1	1	1	0	1	0	0	1	1	0	1	1
11100_at_x13	1	0	0	1	1	1	1	1	0	0	1	0	0	1	1	1	0	1	1	1	0	0	1	0	0	0	1	0	0	1	0	1	0	1	1	0	1	1	1	1	0	1	0	0	1	1	0	1	1
11101_at_x15	1	0	0	1	1	1	1	1	0	0	1	0	0	1	1	1	0	1	1	1	0	0	1	0	0	0	1	0	0	1	0	1	0	1	1	0	1	1	1	1	0	1	0	0	1	1	0	1	1
11101_at_x05	1	0	0	1	1	1	1	1	0	0	1	0	0	1	1	1	0	1	1	1	0	0	1	0	0	0	1	0	0	1	0	1	0	1	1	0	1	1	1	1	0	1	0	0	1	2	0	1	1
11059_at_x01	2	0	0	1	1	1	1	1	0	0	1	0	0	1	1	1	0	1	1	0	0	0	0	0	0	0	1	2	0	1	0	1	0	1	1	0	1	1	1	1	0	1	0	0	1	2	0	1	1
11062_at_x04	1	0	0	1	1	1	1	1	0	0	1	0	0	1	1	1	0	1	1	0	0	0	0	0	0	0	1	0	0	1	0	1	0	1	1	0	1	1	1	1	0	1	0	0	1	1	0	1	1
11063_at_x05	1	0	0	1	1	1	1	1	0	0	1	0	0	1	1	1	0	1	1	0	0	0	0	0	0	0	1	0	0	1	0	1	0	1	1	0	1	1	1	1	0	1	0	0	1	1	0	1	1
11065_at_x02	1	0	0	1	1	1	1	1	0	0	1	0	0	1	1	1	0	1	1	0	0	0	0	0	0	0	1	0	0	1	0	1	0	1	1	0	1	1	1	1	0	1	0	0	1	2	0	1	1
11066_at_x15	1	0	0	1	1	1	1	1	0	0	1	0	0	1	1	1	0	1	1	0	0	0	0	0	0	0	1	0	0	1	0	1	0	1	1	0	1	1	1	1	0	1	0	0	1	1	0	1	1
11067_at_x08	1	0	0	1	1	1	1	1	0	0	1	0	0	1	1	1	0	1	1	0	0	0	0	1	0	0	1	0	0	1	0	1	0	1	1	0	1	1	1	1	0	1	0	0	1	1	0	1	1
3062_at_x07	2	2	0	2	1	1	1	1	0	0	1	0	0	1	1	1	0	1	1	0	0	0	0	1	0	0	1	0	0	1	0	1	0	1	1	0	1	1	1	1	0	1	0	0	1	2	0	1	1
3064_at_x01	2	2	0	2	1	1	1	1	0	0	1	0	0	1	1	1	0	1	1	0	0	0	0	1	0	0	1	0	0	1	0	1	0	1	1	0	1	1	1	1	0	1	0	0	1	1	0	1	1
11077_at_x11	1	0	0	1	1	1	1	1	0	0	1	0	0	1	1	1	0	1	1	0	0	0	0	1	0	0	1	0	0	1	0	1	0	1	1	0	1	1	1	1	0	1	0	0	1	1	1	1	1
11037_at_x13	0	0	0	1	0	1	1	1	0	0	1	0	0	1	1	1	0	1	1	0	0	0	0	1	0	0	1	0	0	1	0	1	0	1	1	0	1	1	1	1	0	1	0	0	1	2	1	1	1
11038_at_x04	0	0	0	1	0	1	1	1	0	0	1	0	0	1	1	1	0	1	0	0	0	0	0	1	0	0	1	0	0	1	0	1	0	1	1	0	1	1	1	1	0	1	0	0	1	0	1	1	1
11038_at_x00	1	0	0	1	0	1	1	1	0	0	1	0	0	1	1	1	0	1	0	0	0	0	0	1	0	0	1	0	0	1	0	1	0	1	1	0	1	1	1	1	0	1	0	0	1	1	1	1	1
11041_at_x12	1	0	0	1	0	1	1	1	0	0	0	0	1	1	1	1	0	1	0	0	0	0	0	1	0	0	1	0	0	1	0	1	0	2	1	0	0	1	1	1	0	1	0	0	1	1	1	1	1
11041_at_x13	1	0	0	1	0	1	1	1	0	0	0	0	1	1	1	1	0	1	0	0	0	0	0	1	0	0	1	0	0	1	0	1	0	1	1	0	0	1	1	1	0	1	0	0	1	1	1	1	1
11046_at_x08	2	0	0	1	0	1	1	1	0	0	0	0	1	1	1	1	0	1	0	0	0	0	0	1	0	0	1	0	0	1	0	1	0	1	1	0	0	1	1	1	0	1	0	0	1	2	1	1	0
11047_at_x00	1	0	0	1	0	1	1	1	0	0	0	0	1	1	1	1	0	1	0	0	0	0	0	1	0	0	1	0	0	1	0	1	0	1	1	0	0	1	1	1	0	1	0	0	1	2	1	1	0
11050_at_x03	1	0	0	1	0	1	1	1	0	0	0	0	1	1	1	1	0	1	0	0	0	0	0	1	0	0	1	0	0	1	0	1	0	1	1	0	0	1	1	1	0	1	0	0	1	2	1	1	0
11014_at_x12	1	0	0	1	0	0	1	1	0	0	0	0	1	1	1	1	0	1	0	0	0	0	0	1	0	1	1	0	0	1	0	1	0	1	1	0	0	1	1	1	0	1	0	0	1	1	1	1	0
11014_at_x11	1	0	0	1	0	0	1	1	0	0	0	0	1	1	1	1	0	1	0	0	0	0	0	1	0	1	1	0	0	1	0	1	0	1	1	0	0	1	1	1	0	1	0	0	1	1	1	1	0
11014_at_x09	1	0	0	1	0	0	1	1	0	0	0	0	1	1	1	1	0	1	0	0	0	0	0	1	0	1	2	0	0	1	0	1	0	1	1	0	0	1	1	1	0	1	0	2	1	2	1	1	0
11022_at_x08	1	0	0	1	0	0	1	1	0	0	0	0	1	1	1	1	0	1	0	0	0	0	0	1	0	1	2	0	0	1	0	1	0	1	1	0	0	1	1	1	0	1	0	0	0	1	1	1	0
11028_at_x11	1	0	0	1	0	0	1	1	0	0	0	0	1	1	1	1	0	1	0	0	0	0	0	1	0	1	1	0	0	1	0	1	0	1	1	0	0	1	1	1	0	1	0	0	0	1	1	1	0
11028_at_x15	1	0	0	1	0	0	1	1	0	0	0	0	1	1	1	1	0	1	0	0	0	0	0	1	0	1	1	0	0	1	0	1	0	1	1	0	0	1	1	1	0	1	0	0	0	1	1	1	0
10830_at_x10	1	0	0	1	0	0	1	1	0	0	0	0	1	1	1	1	0	1	0	0	0	0	0	1	0	1	1	0	0	1	0	1	0	1	1	0	0	1	1	1	0	1	0	0	0	1	1	1	0
10830_at_x04	1	0	0	1	0	0	1	1	0	0	0	0	1	1	1	1	0	1	0	0	0	0	0	1	0	1	1	0	0	1	0	1	0	1	1	0	0	1	1	1	0	1	0	0	0	2	1	1	0
10830_at_x03	1	0	0	1	0	0	1	1	0	0	0	0	1	1	1	1	0	1	0	0	0	0	0	1	0	1	1	0	0	1	0	1	0	1	1	0	0	1	1	1	0	1	0	0	0	1	1	1	0
10830_at_x02	1	0	0	1	0	0	1	1	0	0	0	0	1	1	1	1	0	1	0	0	0	0	0	1	0	1	1	0	0	1	0	1	0	1	1	0	0	1	1	1	0	1	0	0	0	1	1	1	0
11030_at_x08	1	0	0	1	0	0	1	1	0	0	0	0	1	1	1	1	0	1	0	0	0	0	0	1	0	1	1	0	0	1	0	1	0	1	1	0	0	1	1	1	0	1	0	0	0	1	1	0	0
11030_at_x13	1	0	0	1	0	0	1	1	0	0	0	0	1	1	1	1	0	1	0	0	0	0	0	1	0	1	1	0	0	1	0	1	0	1	1	0	0	1	1	1	0	1	0	0	0	0	1	0	0
11030_at_x14	1	0	0	1	0	0	1	1	0	0	0	0	1	1	1	1	0	1	0	0	0	0	0	1	0	1	1	0	0	1	0	1	0	1	1	0	0	1	1	1	0	1	0	0	0	0	1	0	0
11030_at_x15	1	0	2	1	0	0	1	1	0	0	0	0	1	1	1	1	0	1	0	0	0	0	0	1	0	1	1	0	0	1	0	1	0	1	1	0	0	1	1	1	0	1	0	0	0	0	1	0	0
10990_at_x14	2	0	0	1	0	0	1	1	0	0	0	0	1	1	1	1	0	1	0	0	0	1	0	1	0	1	1	0	0	1	0	1	0	1	1	0	0	0	1	1	0	1	0	0	0	2	0	0	0
10993_at_x12	2	0	0	0	0	0	1	1	0	0	0	0	1	1	1	1	0	1	0	0	0	1	0	1	0	2	1	0	0	1	0	1	0	1	1	0	0	0	1	1	0	1	0	0	0	0	0	1	0
10998_at_x03	1	2	0	0	0	0	1	1	0	0	0	0	1	1	1	1	0	1	1	0	0	1	0	1	0	1	1	0	0	1	0	1	0	1	0	0	0	0	1	1	0	1	0	0	0	2	1	1	0
10999_at_x03	1	1	0	0	0	0	1	1	0	0	0	0	1	1	1	1	0	1	1	0	0	1	0	1	0	1	1	0	0	1	0	1	0	1	0	0	0	0	1	1	0	1	0	0	0	1	1	1	0
11002_at_x02	1	1	0	0	0	0	1	1	0	0	0	0	1	1	1	1	0	1	1	0	0	1	0	1	0	1	1	0	0	1	0	1	0	1	0	0	0	0	0	1	0	1	0	0	0	1	1	0	0
11002_at_x01	1	1	0	0	0	0	1	1	0	0	0	0	1	1	1	1	0	1	1	0	0	1	0	1	0	1	1	0	0	1	0	1	0	1	0	0	0	0	0	1	0	1	0	0	0	1	1	0	0
10873_at_x15	1	1	0	0	0	0	1	1	0	1	0	0	1	1	1	1	0	1	1	0	0	1	0	1	0	1	1	0	0	1	0	1	0	1	0	0	0	0	0	1	0	1	0	0	0	1	1	0	0
10808_at_x05	1	1	0	0	0	0	1	1	0	1	0	0	1	1	1	1	0	1	1	0	0	1	0	1	0	1	1	0	0	1	0	1	0	1	0	0	0	0	0	1	0	1	0	0	0	0	1	0	0
10808_at_x06	1	1	0	0	0	0	1	1	0	1	0	0	1	1	1	1	0	1	1	0	0	1	0	1	0	1	1	0	0	1	0	1	0	1	0	0	0	0	0	1	0	1	0	0	0	0	1	0	0
10808_at_x07	1	1	0	0	0	0	1	1	0	1	0	0	1	1	1	1	0	1	1	0	0	1	0	1	0	1	1	0	0	1	0	1	0	1	0	0	0	0	0	1	0	1	0	0	0	0	1	0	0
10808_at_x08	1	1	0	0	0	0	1	1	0	1	0	0	1	1	1	1	0	1	1	0	0	1	0	1	0	1	1	0	0	1	0	1	0	1	0	0	0	0	0	1	0	1	0	0	0	0	1	0	0
10808_at_x11	1	1	0	0	0	0	1	1	0	1	0	0	1	1	1	1	0	1	1	0	0	1	0	1	0	1	1	0	0	1	0	1	0	1	0	0	0	0	0	1	0	1	0	0	0	1	1	0	0
10808_at_x12	1	1	0	0	0	0	1	1	0	1	0	0	1	1	1	1	0	1	1	0	0	1	0	1	0	1	1	0	0	1	0	1	0	1	0	0	0	0	0	1	0	1	0	0	0	1	1	0	0
10810_i_at_x09	1	1	0	0	0	0	1	1	0	1	0	0	1	1	1	1	0	1	1	0	0	1	0	1	0	1	1	0	0	1	0	1	0	1	0	0	0	0	0	1	0	1	0	0	0	0	1	0	0
10810_i_at_x10	1	1	0	0	0	0	1	1	0	1	0	0	1	1	1	1	0	1	1	0	0	1	0	1	0	1	1	0	0	1	0	1	0	1	0	0	0	0	0	1	0	1	0	0	0	2	1	0	0
10810_i_at_x11	1	1	0	0	0	0	1	1	0	1	0	0	1	1	1	1	0	1	1	0	0	1	0	1	0	1	1	0	0	1	0	1	0	1	0	0	0	0	0	1	0	1	0	0	0	2	1	0	0
10810_i_at_x12	1	2	2	0	0	0	1	1	0	1	0	0	1	1	1	1	0	1	1	0	0	1	0	1	0	1	1	0	0	1	0	1	0	1	0	0	0	0	0	1	0	1	0	0	0	0	1	0	0
11007_at_x11	1	2	0	0	0	0	1	1	0	1	0	0	1	1	1	1	0	1	1	0	0	1	0	1	0	1	1	0	0	1	0	1	0	1	0	0	0	0	0	1	0	1	2	0	0	0	1	0	0
11009_at_x02	2	2	0	0	0	0	1	1	0	1	0	0	1	1	1	1	0	1	1	0	0	1	0	1	0	1	1	0	0	1	0	1	0	1	0	0	0	0	0	1	0	1	0	0	0	0	1	0	0
10966_at_x11	1	1	0	0	0	0	1	1	0	1	0	0	1	1	1	1	0	1	1	0	0	1	0	1	0	1	1	0	0	1	0	1	0	1	0	0	0	0	2	1	0	1	0	0	0	1	1	0	0
10966_at_x12	2	1	0	0	0	0	1	1	0	1	0	0	1	1	1	1	0	1	1	0	0	1	0	1	0	1	1	0	0	1	0	1	0	1	0	0	2	0	0	1	0	1	0	0	0	2	1	0	2
10967_at_x13	2	1	0	0	0	0	1	1	0	1	0	0	1	1	1	1	0	1	1	0	0	1	0	1	0	1	1	0	0	1	0	1	0	1	0	0	0	0	0	1	0	1	0	0	0	2	1	0	0
10969_at_x03	1	1	0	0	0	0	1	1	0	1	0	0	1	1	1	1	0	1	1	0	0	1	0	1	0	1	1	0	0	1	0	1	0	1	0	0	0	0	0	1	0	1	0	0	0	2	1	0	0
10969_at_x04	2	1	0	0	0	0	1	1	0	1	0	0	1	1	1	1	0	1	1	0	0	1	0	1	0	1	1	0	0	1	0	1	0	1	0	0	0	0	0	1	0	1	0	0	0	2	1	0	0
10970_at_x14	1	1	0	0	0	0	1	1	0	1	0	0	1	1	1	1	0	1	1	0	0	1	0	1	0	1	1	0	0	1	0	1	0	1	0	0	0	0	0	1	0	1	0	0	0	1	1	0	0
10970_at_x05	1	1	0	0	0	0	1	1	0	1	0	0	1	1	1	1	0	1	1	0	0	1	0	1	0	1	1	0	0	1	0	1	0	1	0	0	0	0	0	1	0	1	0	0	0	1	1	0	0
3074_at_x05	2	2	0	0	0	0	1	1	0	1	0	0	1	1	1	1	0	1	1	0	0	1	0	1	0	1	1	0	0	1	0	1	0	1	0	0	0	0	0	1	0	1	0	0	0	2	1	0	0
3074_at_x07	2	2	0	0	0	0	1	1	0	1	0	0	1	1	1	1	0	1	2	0	0	1	0	1	0	1	1	0	0	1	0	1	0	1	0	0	0	0	0	1	0	1	0	0	0	2	1	0	0
3077_at_x00	2	2	0	0	0	0	1	1	0	1	0	0	1	1	1	1	0	1	1	0	0	1	0	1	0	1	1	0	0	1	0	1	0	1	0	0	0	0	0	1	0	1	0	0	0	2	1	0	0
10982_at_x13	1	1	0	0	0	0	1	1	0	1	0	0	0	1	1	1	0	1	1	0	0	1	1	1	0	1	1	0	0	0	0	1	0	1	0	0	0	0	0	1	0	1	0	0	0	1	1	0	0
10983_at_x13	1	1	0	0	0	0	1	1	0	1	0	0	0	1	1	1	0	1	1	0	0	1	1	1	0	1	1	0	0	0	0	1	0	1	0	0	0	0	0	1	0	1	0	0	0	1	1	0	0
10984_at_x06	1	2	0	0	0	0	1	1	0	1	0	0	0	1	1	1	0	1	1	0	0	1	1	1	0	1	1	0	0	0	0	1	0	1	0	0	0	0	0	1	0	1	0	0	0	0	1	0	0
10985_at_x02	1	2	0	0	0	0	1	1	0	1	0	0	0	1	1	1	0	1	1	0	0	1	1	1	0	1	1	0	0	0	0	1	0	1	0	0	0	0	0	1	0	1	0	0	0	0	1	0	0
10986_at_x07	1	1	0	0	0	0	1	1	0	2	0	0	0	1	1	1	0	1	1	0	0	1	1	1	0	1	1	0	0	0	0	2	0	1	0	0	0	0	0	1	0	1	0	0	0	2	2	0	0
10840_at_x03	1	1	0	0	0	0	1	1	0	1	0	0	0	1	1	1	0	1	1	0	0	1	1	1	0	1	1	0	0	0	0	1	0	1	0	0	0	0	0	1	0	1	0	0	0	2	1	0	0
10840_at_x04	1	1	0	0	0	0	1	1	0	1	0	0	0	1	1	1	0	1	1	0	0	1	1	1	0	1	1	0	0	0	0	1	0	1	0	0	0	0	0	1	0	1	0	0	0	1	1	0	0
10952_at_x08	2	1	0	0	0	0	1	1	0	1	0	0	0	0	1	1	0	2	2	0	0	0	1	1	0	1	2	0	0	0	0	1	0	1	0	0	0	0	0	1	0	1	0	1	0	1	1	0	0
10955_at_x05	1	1	0	0	0	0	1	1	0	1	0	0	0	0	1	1	0	1	1	0	0	0	1	1	0	1	1	0	0	0	0	1	0	1	0	0	0	0	0	1	0	1	0	1	0	1	1	0	1
10955_at_x11	2	2	0	0	0	0	1	1	0	1	0	0	0	0	1	1	0	1	1	0	0	0	1	1	0	1	1	0	0	0	0	1	0	1	0	0	0	0	0	2	0	1	0	1	0	2	1	0	1
10956_at_x11	1	1	0	0	0	0	1	1	0	1	0	0	0	0	1	1	0	1	1	0	0	0	1	1	0	1	1	0	0	0	0	1	0	1	0	0	0	0	0	1	0	1	0	1	0	1	1	0	1
10957_at_x01	1	1	0	0	0	0	1	1	0	1	0	0	0	0	1	1	0	0	1	0	1	0	1	1	0	1	1	0	0	0	0	1	0	0	0	0	0	0	0	1	0	1	0	1	0	1	1	0	1
10957_at_x00	1	1	0	0	0	0	1	1	0	1	0	0	0	0	1	1	0	0	1	0	1	0	1	1	0	1	1	0	0	0	2	1	0	0	0	0	0	0	2	1	0	1	0	1	0	1	1	0	1
10958_at_x13	1	1	0	0	0	0	1	1	0	1	0	0	0	0	1	1	0	0	1	0	1	0	1	1	0	1	1	0	0	0	0	1	0	0	0	0	0	0	0	1	0	1	0	1	0	1	1	0	1
10958_at_x14	1	1	0	0	0	0	1	1	0	1	0	0	0	0	1	1	0	0	1	0	1	0	1	1	0	1	1	0	0	0	0	1	0	0	0	0	0	0	0	1	0	1	0	1	0	1	1	0	1
10960_at_x11	1	1	0	0	0	0	1	1	0	1	0	0	0	0	1	1	0	0	1	0	1	0	1	1	0	1	1	0	0	0	0	1	0	0	1	0	1	0	0	1	0	1	0	1	0	1	1	0	1
10824_at_x06	1	1	0	0	0	0	1	1	0	1	0	0	0	0	1	1	0	0	1	0	1	0	1	1	0	1	1	0	1	0	0	1	0	0	1	0	1	0	0	1	0	1	0	1	0	1	1	0	1
10962_at_x12	1	1	0	0	0	0	1	1	0	1	0	0	0	0	1	1	0	0	1	0	1	0	1	1	0	1	1	0	1	0	0	1	0	0	1	0	1	0	0	1	0	1	0	1	0	2	1	0	1
10920_at_x00	2	1	0	0	0	0	1	1	0	0	0	0	0	0	1	1	0	0	1	0	1	0	2	1	0	1	1	0	1	0	0	1	0	0	1	0	1	0	0	1	0	1	0	1	0	1	1	0	1
10920_at_x01	1	1	0	0	0	0	1	1	0	0	0	0	0	0	1	1	0	0	1	0	1	0	1	1	0	1	1	0	1	0	0	1	0	0	1	0	1	0	0	1	0	1	0	1	0	1	1	0	1
10964_at_x06	2	1	0	0	0	0	1	1	0	2	0	0	0	0	1	1	0	0	1	0	1	0	1	1	0	1	1	0	1	0	0	1	0	0	1	0	1	0	0	1	0	1	0	1	0	2	1	0	1
10921_at_x10	1	1	0	0	0	0	1	1	2	0	2	2	0	0	1	1	0	0	1	2	1	0	1	1	2	1	1	0	1	0	0	1	0	0	1	0	1	0	0	1	0	1	0	1	0	1	1	0	1
10923_at_x00	1	1	0	0	0	0	1	1	0	0	0	0	0	0	1	1	0	0	1	0	1	0	1	1	0	1	1	0	1	0	0	1	2	0	1	0	1	0	0	1	0	1	0	1	0	1	1	0	1
10923_at_x14	1	1	0	0	0	0	1	1	0	0	0	0	0	0	1	1	0	0	1	0	1	0	1	1	0	1	1	0	1	0	0	1	0	0	1	0	1	0	0	1	0	1	0	1	0	2	1	0	1
10927_at_x12	1	1	0	0	0	0	1	1	0	0	0	0	0	0	1	1	0	0	1	0	1	0	1	1	0	1	1	0	1	0	0	1	0	0	1	0	1	0	0	1	0	1	0	1	0	1	1	0	1
10927_at_x00	2	2	0	0	0	0	1	1	0	0	0	0	0	0	1	1	0	0	1	0	1	0	2	1	0	1	1	0	1	0	0	1	0	0	1	0	1	0	0	1	0	1	0	1	0	2	1	0	1
3011_s_at_x06	1	2	0	2	0	0	1	1	0	0	0	0	0	0	1	1	0	0	1	0	1	0	1	1	0	1	1	0	1	1	0	1	0	0	1	0	1	0	0	1	0	1	0	1	0	1	1	0	1
10931_at_x15	1	1	0	0	0	0	1	1	0	0	0	0	0	0	1	1	0	0	1	0	1	0	1	1	0	1	1	0	1	1	0	1	0	0	1	0	1	0	0	1	0	1	0	1	0	2	1	0	1
10932_at_x09	1	1	0	0	0	0	1	1	0	0	0	0	0	0	1	1	0	0	1	0	1	0	1	1	0	1	1	0	1	1	0	1	0	0	1	0	1	0	0	1	0	1	0	1	0	1	1	0	1
10936_at_x15	1	0	0	1	0	0	1	1	0	0	0	0	0	0	1	1	0	0	1	0	1	0	1	1	0	1	1	0	1	1	0	1	0	0	1	0	1	0	0	1	0	1	0	1	0	1	1	0	1
10942_at_x05	0	0	0	1	0	0	1	1	0	0	0	0	0	0	1	1	0	0	1	0	1	0	1	1	0	1	1	0	1	1	0	1	0	0	1	0	1	0	0	1	0	1	0	1	0	0	1	0	1
10811_at_x06	1	0	0	1	0	0	1	1	0	0	0	0	0	0	1	1	0	0	1	0	1	0	1	1	0	1	1	0	1	1	0	1	0	0	1	0	1	0	0	1	0	1	0	1	0	0	1	0	1
10811_at_x05	1	0	0	1	0	0	1	1	0	0	0	0	0	0	1	1	0	0	1	0	1	0	1	1	0	1	1	0	1	1	0	1	0	0	1	0	1	0	0	1	0	1	0	1	0	0	1	0	1
10811_at_x04	1	0	0	1	0	0	1	1	0	0	0	0	0	0	1	1	0	0	1	0	1	0	1	1	0	1	1	0	1	1	0	1	0	0	1	0	1	0	0	1	0	1	0	1	0	0	1	0	1
10900_at_x01	1	0	0	1	0	0	1	1	0	0	0	0	0	0	1	1	0	0	1	0	1	0	1	1	0	1	1	0	1	1	0	1	0	0	1	0	1	0	0	1	0	1	0	1	0	1	1	0	1
10900_at_x02	1	0	0	1	0	0	1	1	0	0	0	0	0	0	1	1	0	0	1	0	1	0	1	1	0	1	1	0	1	1	0	1	0	0	1	0	1	0	0	1	0	1	0	1	0	1	1	0	1
10901_at_x06	1	0	0	1	0	0	1	1	0	0	0	0	0	0	1	1	0	0	1	0	1	0	1	1	0	1	1	0	1	1	0	1	0	0	1	0	1	0	0	1	0	1	0	1	0	1	1	0	1
10901_at_x07	1	0	0	1	0	0	1	1	0	0	0	0	0	0	1	1	0	0	1	0	1	0	1	1	0	1	1	0	1	1	0	1	0	0	1	0	1	0	0	1	0	1	0	1	0	2	1	0	1
10913_at_x03	1	0	0	1	0	0	1	1	0	0	1	0	1	1	1	1	0	0	0	0	1	0	1	1	0	1	1	0	1	1	0	1	0	0	1	0	1	0	0	1	0	1	0	1	0	1	0	0	0
10891_at_x10	1	0	0	1	0	0	1	1	1	0	1	1	1	1	1	1	0	0	0	0	1	0	0	1	1	1	1	0	1	1	1	1	0	1	1	0	0	0	0	1	0	1	0	0	0	1	0	0	0
10894_at_x05	1	0	0	1	0	0	1	1	1	0	1	1	1	1	1	1	0	0	0	0	1	0	0	1	1	1	1	0	1	1	1	1	0	1	1	0	0	0	0	1	0	1	0	0	0	1	0	0	0
10894_at_x13	1	0	0	1	0	0	1	1	1	0	1	1	1	1	1	1	0	0	0	0	1	0	0	1	1	1	1	0	1	1	1	1	0	1	1	0	0	0	0	1	0	1	0	0	0	1	0	0	0
10895_at_x06	1	0	0	1	0	0	1	1	1	0	1	1	1	1	1	1	0	0	0	0	1	0	0	1	1	1	2	0	2	1	1	1	0	1	1	0	0	0	0	1	0	1	0	0	0	1	0	0	0
3028_at_x04	2	2	0	2	0	0	1	1	1	0	1	1	1	1	1	1	0	0	0	0	1	0	0	1	1	1	1	0	1	1	1	1	0	1	1	0	0	0	0	1	0	1	0	0	0	1	0	0	0
10831_s_at_x15	1	0	1	1	2	1	1	1	1	1	1	1	1	1	1	0	0	1	1	1	1	1	0	1	0	1	1	0	1	1	1	1	1	1	1	1	1	1	1	1	1	1	1	1	0	0	2	1	1
3854_f_at_x05	0	0	1	1	0	1	1	1	1	1	0	1	0	0	0	1	0	1	1	0	1	0	0	0	0	0	1	0	0	0	0	0	0	0	0	1	1	1	0	0	0	1	1	0	0	1	1	1	0
10792_at_x09	1	0	1	0	0	1	1	0	1	1	0	1	0	0	0	1	0	1	1	0	1	0	0	0	0	2	1	2	0	0	0	0	0	0	0	1	1	1	0	1	0	1	0	0	0	1	1	1	0
3037_at_x00	2	2	1	2	0	1	1	0	1	1	0	1	0	0	0	1	0	1	2	0	1	0	0	0	0	0	1	0	0	0	0	0	0	0	0	1	1	1	0	1	0	1	0	0	0	1	1	1	0
3037_at_x01	2	2	1	2	0	1	1	0	1	1	0	1	0	0	0	1	0	1	1	0	1	0	0	0	0	0	1	0	0	0	0	0	0	0	0	1	1	1	0	1	0	1	0	0	0	2	1	1	0
3037_at_x03	2	2	1	2	0	1	1	0	1	1	0	1	0	0	0	1	0	1	1	0	1	0	0	0	0	0	1	0	0	0	0	0	0	0	0	1	1	1	0	1	0	1	0	0	0	1	1	1	0
3038_at_x07	2	2	1	2	0	1	1	0	1	1	0	1	0	0	0	1	0	1	1	0	1	0	0	0	0	0	1	0	1	0	0	0	0	0	0	1	1	1	0	1	0	1	0	0	0	0	1	1	0
10794_at_x06	1	0	1	0	0	1	1	0	1	1	0	1	0	0	0	1	0	1	1	0	1	0	0	0	0	0	1	0	1	0	0	0	0	0	0	1	1	1	0	1	0	1	0	0	0	0	1	1	0
10426_at_x15	2	0	2	0	0	1	1	0	1	1	0	1	0	0	0	1	0	1	1	0	1	0	0	0	0	0	1	0	1	0	0	2	0	0	0	1	1	1	0	1	0	1	0	0	0	1	1	1	2
10426_at_x12	1	0	1	0	0	1	1	0	1	1	0	1	2	0	0	1	0	1	1	0	1	0	0	0	2	0	1	0	1	0	0	0	0	0	0	1	1	1	0	1	0	1	0	0	0	1	1	1	0
10796_at_x08	1	0	1	0	0	1	1	0	1	1	0	1	0	0	0	1	0	1	1	0	1	0	0	1	0	0	1	0	1	0	0	0	0	2	0	1	1	1	0	1	0	1	0	0	0	1	1	1	0
10798_at_x09	1	0	1	0	0	1	1	0	1	1	0	1	0	0	0	1	0	1	1	0	1	0	0	1	0	0	1	0	1	0	0	0	0	0	0	1	1	1	0	1	0	1	0	0	0	1	1	1	0
10803_at_x05	2	0	2	0	0	1	1	0	1	1	0	1	2	0	0	1	0	2	1	0	0	0	0	1	0	0	1	0	1	1	0	1	0	0	0	1	1	1	0	1	0	1	1	0	0	2	1	1	0
10428_at_x12	1	0	1	0	0	1	1	0	1	1	0	1	0	0	0	1	0	1	1	0	0	0	0	1	0	0	1	0	1	1	0	1	0	0	0	1	1	1	0	1	0	1	1	0	0	1	1	1	0
10428_at_x13	1	0	1	0	0	1	1	0	1	1	0	1	0	0	0	1	0	1	1	0	0	0	0	1	0	0	1	0	1	1	0	1	0	0	0	1	1	1	0	1	0	1	1	0	0	1	1	1	0
10428_at_x14	1	0	1	0	0	1	1	0	1	1	0	1	0	0	0	1	0	1	1	0	0	0	0	1	0	0	1	0	1	1	0	1	0	0	0	1	1	1	0	1	0	1	1	0	0	0	1	1	0
10428_at_x15	1	0	1	0	0	1	1	0	1	1	0	1	0	0	0	1	0	1	1	0	0	0	0	1	0	0	1	0	1	1	0	1	0	0	0	1	1	1	0	1	0	1	1	0	0	0	1	1	0
10804_at_x08	1	0	1	0	0	1	1	0	1	1	0	1	0	0	0	1	0	1	1	0	0	0	0	1	0	0	1	0	1	1	0	1	0	0	0	1	1	1	0	1	0	1	1	0	0	2	1	1	0
10769_at_x04	0	0	1	1	0	1	1	0	0	0	0	0	0	0	0	0	0	1	1	0	0	0	0	1	1	0	1	2	1	1	1	1	0	0	0	1	0	0	0	1	0	1	1	0	0	2	1	1	0
10774_at_x00	0	0	1	1	0	1	1	0	0	0	0	0	0	0	0	0	0	1	1	0	0	0	0	1	1	0	1	1	1	1	1	1	0	0	0	1	0	0	0	1	0	1	1	0	0	1	1	1	0
10774_at_x02	0	0	1	1	0	1	1	0	0	0	0	0	0	0	0	0	0	1	1	0	0	0	0	1	1	0	1	1	1	1	1	1	0	0	0	1	0	0	0	1	0	1	1	0	0	1	1	1	0
10774_at_x03	0	0	1	1	0	1	1	0	0	0	0	0	0	0	0	0	0	1	1	0	0	0	0	1	1	0	1	1	1	1	1	1	0	0	0	1	0	0	0	1	0	1	1	0	0	2	1	1	0
10779_at_x00	0	0	1	1	0	1	1	0	0	0	0	0	0	0	0	0	0	1	1	0	0	0	0	1	1	0	1	1	1	1	1	1	0	0	0	1	1	0	0	1	0	1	1	0	0	1	1	1	0
10779_at_x04	0	0	1	1	0	1	1	0	0	0	0	0	0	0	0	0	0	1	1	0	0	0	0	1	1	0	1	1	1	1	1	1	0	0	0	1	1	0	0	1	0	1	1	0	0	1	1	1	0
10456_at_x08	0	0	1	1	0	1	1	0	0	0	0	0	0	0	0	0	0	1	1	0	0	0	0	1	1	0	1	1	1	1	1	1	0	0	0	1	1	0	0	1	0	1	1	0	0	1	1	1	0
10456_at_x09	0	0	1	1	0	2	1	0	0	0	0	0	0	0	0	0	0	1	1	0	0	0	0	1	1	0	1	1	1	1	1	1	0	0	0	1	1	0	0	1	0	1	1	0	0	1	2	1	0
10456_at_x10	0	0	1	1	0	1	1	0	0	0	0	0	0	0	0	0	0	1	1	0	0	0	0	1	1	0	1	1	1	1	1	1	0	0	0	1	1	0	0	1	0	1	1	0	0	1	2	1	0
10456_at_x11	0	0	1	1	0	1	1	2	0	0	0	0	0	0	0	0	0	1	1	0	0	0	0	1	1	0	1	1	1	1	1	1	0	0	0	1	1	0	0	1	0	1	1	0	0	1	1	1	0
10456_at_x12	0	0	2	1	0	1	1	0	0	0	0	0	0	0	0	0	0	1	1	0	0	0	0	1	1	0	1	1	1	1	1	1	0	0	0	1	1	0	0	1	0	1	1	0	0	1	1	1	0
2968_s_at_x00	0	0	1	1	0	1	1	0	0	0	0	0	0	0	0	0	0	1	1	0	0	0	0	1	1	0	1	1	1	1	1	1	0	0	0	1	1	0	0	1	0	1	1	0	0	1	1	1	0
10742_at_x01	0	0	1	1	0	1	1	0	0	0	0	0	0	0	0	0	0	1	1	0	0	0	0	1	1	0	1	1	1	1	1	1	1	0	0	1	1	0	0	1	0	1	1	0	0	0	1	1	0
10745_at_x02	0	0	1	2	0	1	1	0	0	0	0	0	0	0	0	0	0	1	1	0	0	0	0	1	2	2	1	2	1	1	1	1	1	0	0	1	1	0	2	1	0	1	1	0	0	0	1	1	0
10746_at_x11	0	0	1	1	0	1	1	0	0	0	0	0	0	0	0	0	0	1	1	0	0	0	0	1	1	1	1	1	1	1	1	1	1	0	0	1	1	0	0	1	0	1	1	0	0	0	1	1	2
10748_at_x02	0	0	1	1	0	1	1	0	0	0	0	0	0	0	0	0	1	1	1	0	0	0	0	1	1	1	1	1	1	1	1	1	1	0	0	1	1	0	0	1	0	1	1	0	0	0	1	1	0
10751_at_x09	0	0	1	1	0	1	1	0	0	0	0	0	0	0	0	0	1	1	1	0	0	0	0	1	1	1	1	1	1	1	1	1	1	0	0	1	1	0	0	1	0	1	1	0	0	1	1	1	0
10433_at_x06	0	0	1	1	0	1	1	0	0	0	0	0	0	0	0	0	1	1	1	0	0	0	0	1	1	1	1	1	1	0	1	1	1	0	0	1	1	0	0	1	0	1	1	0	0	2	1	1	0
10433_at_x04	0	0	1	1	0	1	1	0	0	0	0	0	0	0	0	0	1	1	1	0	0	0	0	1	1	1	1	1	1	0	1	1	1	0	0	1	1	0	0	1	0	1	1	0	0	1	1	1	0
10433_at_x03	0	0	1	1	0	1	1	0	0	0	0	0	0	0	0	0	1	1	1	0	0	0	0	1	1	1	1	1	1	0	1	1	1	0	0	1	1	0	0	1	0	1	1	0	0	1	1	1	0
10755_at_x15	0	0	1	1	0	1	1	0	0	0	0	0	0	0	0	0	1	1	1	0	0	0	0	1	1	1	1	1	1	0	1	1	1	0	0	1	1	0	0	1	0	1	1	2	0	1	1	1	0
10756_at_x01	0	0	1	1	0	1	1	0	0	0	0	0	0	0	0	0	1	1	1	0	0	0	0	1	1	1	1	1	1	0	1	1	1	0	0	1	1	0	0	1	0	1	1	0	0	1	1	1	0
10757_at_x04	0	0	1	1	0	1	1	0	0	0	0	0	0	0	0	0	1	1	1	0	0	0	0	1	1	1	1	1	1	0	1	1	1	0	0	1	1	0	0	1	0	1	1	0	0	1	1	1	0
10457_at_x09	0	0	1	1	0	1	1	0	0	0	0	0	0	0	0	0	1	1	1	0	0	0	0	1	1	1	1	1	1	0	1	1	1	0	0	1	1	0	0	1	0	1	1	0	0	1	1	1	0
10457_at_x14	0	0	1	1	0	1	1	0	0	0	0	0	0	0	0	0	1	1	2	0	0	0	0	1	1	1	2	1	1	0	1	1	1	0	0	1	1	0	0	1	0	1	1	0	0	1	1	1	2
10458_at_x06	0	0	1	1	0	1	1	0	0	0	0	0	0	0	0	0	1	1	1	0	0	0	0	1	1	1	1	1	1	0	1	1	1	0	0	1	1	0	0	1	0	1	1	0	0	2	1	1	0
10458_at_x05	0	0	1	1	0	1	1	0	0	0	0	0	0	0	0	0	1	1	1	0	0	0	0	1	1	1	1	1	1	0	1	1	1	0	0	1	1	0	0	1	0	1	1	0	0	1	1	1	0
10451_at_x00	0	0	1	1	0	1	1	0	0	0	0	0	0	0	0	0	1	1	1	0	0	0	0	1	1	1	1	1	1	0	1	1	1	0	0	1	1	0	0	1	0	1	1	0	0	1	1	1	0
10757_at_x04	0	0	1	1	0	1	1	0	0	0	0	0	0	0	0	0	1	1	1	0	0	0	0	1	1	1	1	1	1	0	1	1	1	0	0	1	1	0	0	1	0	1	1	0	0	1	1	1	0
10759_at_x07	0	0	1	1	0	1	1	0	0	0	0	0	0	0	0	0	1	1	1	0	0	0	0	1	1	1	1	1	1	0	1	1	1	0	0	1	1	0	0	1	0	1	1	0	0	0	1	1	0
10726_at_x09	0	0	1	1	0	1	1	0	0	0	1	0	0	0	0	1	1	1	1	1	0	0	0	1	1	1	0	1	1	0	1	1	1	0	0	1	1	0	0	0	1	1	1	0	0	0	1	1	0
10400_at_x02	0	0	1	1	0	1	1	0	0	0	1	0	0	0	0	1	1	1	1	1	0	0	0	1	1	1	0	1	1	0	1	1	1	0	0	1	1	0	0	0	1	1	1	0	0	0	1	1	0
10400_at_x03	0	0	1	1	0	1	1	0	0	0	1	0	2	0	0	1	1	1	1	1	0	0	0	1	1	1	0	1	1	0	1	1	1	0	0	1	1	0	0	0	1	1	1	0	0	0	1	1	0
10460_at_x10	0	0	1	1	0	1	1	0	0	0	1	0	0	0	1	1	1	1	1	1	0	0	0	1	0	1	0	1	1	0	1	1	1	0	0	1	1	1	0	0	1	1	1	0	0	0	1	1	0
10460_at_x13	0	0	1	1	0	1	1	0	0	0	1	0	0	0	1	1	1	1	1	1	0	0	0	1	0	1	0	1	1	0	1	1	1	0	0	1	1	1	0	0	1	1	1	0	0	0	1	1	0
10460_at_x14	0	0	1	1	0	1	1	0	0	0	1	0	0	0	1	1	1	1	1	1	0	0	0	1	0	1	0	1	1	0	1	1	1	0	0	1	0	1	0	0	1	1	1	0	0	0	1	1	0
10460_at_x15	0	0	1	1	0	1	1	0	0	0	1	0	0	0	1	1	1	1	1	1	0	0	0	1	0	1	0	2	1	0	1	1	1	0	0	1	0	1	0	0	1	1	1	0	0	0	1	1	0
10732_at_x15	0	0	1	1	0	1	1	0	0	0	1	0	0	0	1	1	1	1	1	1	0	0	0	1	0	1	0	2	1	0	1	1	1	0	0	1	1	1	0	0	1	1	1	0	0	0	1	1	0
10697_at_x08	0	0	1	1	0	1	1	0	0	0	2	0	0	0	1	1	1	1	1	1	0	0	0	1	0	1	0	1	1	0	1	1	1	0	0	1	1	1	0	0	1	1	1	0	0	0	1	1	0
10703_at_x13	0	0	1	1	0	1	1	0	0	0	1	0	0	0	1	1	1	1	1	1	0	0	0	1	0	1	0	1	1	0	1	1	1	0	0	0	1	1	0	0	1	1	1	0	0	0	1	1	0
10704_at_x06	0	0	1	1	0	1	1	0	0	0	1	0	0	0	1	1	1	1	1	1	0	0	0	1	0	1	0	1	1	0	1	1	1	0	0	0	1	1	0	0	1	1	1	0	0	0	1	1	0
10705_g_at_x13	0	0	1	1	0	1	1	0	0	0	1	0	2	0	1	1	1	1	1	1	0	0	0	1	0	1	0	1	1	0	1	1	1	0	0	0	1	1	0	0	1	1	1	0	0	0	1	1	0
10705_g_at_x14	0	0	1	1	0	1	1	0	0	0	1	0	0	0	1	1	1	1	1	1	0	0	0	1	0	1	0	1	1	0	1	1	1	0	0	0	1	1	0	0	1	1	1	0	0	0	1	1	0
10707_at_x13	0	0	1	1	0	1	1	0	0	0	1	0	0	0	1	1	1	1	1	1	0	0	0	1	0	1	0	1	1	0	1	1	1	0	0	0	1	1	0	0	1	1	1	0	0	0	1	1	0
10707_at_x03	0	0	1	1	0	1	1	0	0	0	1	0	0	0	1	1	1	1	1	1	0	0	0	1	0	1	0	1	1	0	1	1	1	0	0	0	1	1	0	0	1	1	1	0	0	0	1	1	0
10710_at_x10	0	0	2	2	0	1	1	0	0	0	1	0	0	0	1	1	1	1	0	1	0	0	0	1	0	1	0	0	1	0	1	1	2	0	0	0	1	1	0	0	1	1	1	0	0	0	1	1	0
10711_at_x00	0	0	1	1	0	1	1	0	0	0	1	0	0	0	1	1	1	1	0	1	0	0	0	1	0	1	0	0	1	0	1	1	2	0	0	0	1	1	0	0	1	1	1	0	0	0	2	1	0
10711_at_x01	0	0	1	1	0	1	1	0	0	0	1	0	0	0	1	1	1	1	0	1	0	0	0	1	0	1	0	0	1	0	1	1	1	0	0	0	1	1	0	0	1	1	1	0	0	0	1	1	0
10436_at_x00	0	0	1	1	0	1	1	0	0	0	1	0	0	0	1	1	1	1	0	1	0	0	0	1	0	1	0	0	1	0	1	1	1	0	0	0	1	1	0	0	1	1	1	0	0	0	1	1	0
10402_at_x04	0	0	1	1	0	1	1	0	0	0	1	0	0	0	1	1	1	1	0	1	0	0	0	1	0	1	0	0	1	0	1	1	1	0	0	0	1	1	0	0	1	1	1	0	0	0	1	1	0
10402_at_x05	0	0	1	1	0	1	1	0	0	0	1	0	0	0	1	1	1	1	0	1	0	0	0	1	0	1	0	0	1	0	1	1	1	0	0	0	1	1	0	0	1	1	1	0	0	0	1	1	0
10402_at_x15	0	0	1	1	0	1	1	0	0	0	1	0	0	0	1	1	1	1	0	1	0	0	0	1	0	1	0	0	1	0	1	1	1	0	0	0	1	1	0	0	1	1	1	0	0	0	1	1	0
10712_at_x14	0	0	1	1	0	1	1	0	0	0	1	0	0	0	1	1	1	1	0	1	0	0	0	1	0	1	0	0	1	0	1	1	1	0	0	0	1	1	0	0	1	1	1	0	0	0	1	1	0
10713_at_x01	0	0	1	1	0	1	1	0	0	0	1	0	0	0	1	1	1	1	0	1	0	0	0	1	0	1	0	0	1	0	1	1	1	0	0	0	1	1	0	0	1	1	1	0	0	0	1	1	0
10669_at_x07	0	0	1	1	0	1	1	0	0	0	1	0	0	0	1	1	1	1	0	1	2	0	0	1	0	1	0	0	1	0	1	1	1	0	0	0	1	1	0	0	1	1	1	0	0	0	1	1	0
10674_at_x03	0	0	1	1	0	1	1	0	0	0	1	0	0	0	1	1	1	1	0	1	0	0	0	1	0	1	0	0	1	0	1	1	1	1	0	0	0	1	0	0	1	1	1	0	0	0	1	1	0
10674_at_x01	0	0	1	1	0	1	1	0	0	0	1	0	0	0	1	1	1	1	2	1	0	0	0	1	0	1	0	0	1	0	1	1	1	1	0	0	0	1	0	0	1	1	1	0	0	0	1	1	0
10676_at_x00	0	0	1	1	0	1	1	0	0	0	1	0	0	0	1	1	1	1	0	1	0	0	0	1	0	1	0	0	1	0	1	1	1	1	0	2	0	1	0	0	1	1	1	0	0	0	1	1	0
10678_at_x06	0	0	1	1	0	1	1	0	0	0	1	0	0	0	1	1	1	1	0	1	0	0	0	0	0	1	0	0	1	0	1	1	1	1	0	0	0	1	0	0	1	1	1	0	0	0	1	1	0
10682_at_x04	0	1	1	1	0	1	1	0	0	0	1	0	0	0	1	1	1	1	0	1	0	0	0	0	0	1	0	0	1	0	1	1	1	1	0	0	0	1	0	0	1	1	1	1	0	0	1	1	0
10682_at_x03	0	1	1	1	0	1	1	0	0	0	1	0	0	0	1	1	1	1	0	1	0	0	0	0	0	1	0	0	1	0	1	1	1	1	0	0	0	1	0	0	1	1	1	1	0	0	1	1	0
10682_at_x02	0	1	1	1	0	1	1	0	0	0	1	0	0	0	1	1	1	1	0	1	0	0	0	0	0	1	0	0	1	0	1	1	1	1	0	0	0	1	0	0	1	1	1	1	0	0	1	1	0
10687_at_x08	0	1	2	0	0	1	1	1	0	0	1	0	0	0	1	1	1	1	0	1	0	0	0	0	0	1	0	0	1	0	1	1	1	1	0	0	0	1	0	0	1	1	1	1	0	0	1	1	0
10463_at_x00	0	1	1	0	0	1	1	1	0	1	1	1	0	0	1	1	1	1	0	1	0	0	0	0	0	1	0	0	1	0	1	1	1	1	0	0	0	1	0	0	1	1	1	1	0	0	1	1	0
10691_at_x04	0	1	1	0	0	1	1	1	0	1	1	1	0	0	1	1	1	0	0	1	0	0	0	0	0	1	0	0	1	0	1	1	1	1	0	0	0	1	0	0	1	1	1	1	0	0	1	1	0
10647_at_x07	0	1	1	0	0	1	1	1	0	1	1	1	0	0	1	1	1	1	0	1	0	0	0	0	0	1	0	0	1	0	1	1	1	1	0	0	0	1	0	0	1	1	1	1	0	0	1	1	0
10648_at_x05	0	2	1	0	0	1	1	1	0	1	1	1	0	0	1	1	1	1	0	1	0	0	0	0	0	1	0	0	1	0	1	1	1	1	0	0	0	1	0	0	1	1	1	1	0	0	1	1	0
10649_at_x07	0	1	1	0	0	1	1	1	0	1	1	1	0	0	1	1	1	1	0	1	0	0	0	0	0	1	0	0	1	0	1	1	1	1	0	0	0	1	0	0	1	1	1	1	0	0	1	1	0
10668_at_x04	0	2	0	1	0	1	1	1	0	1	0	1	0	0	1	1	0	1	0	0	0	0	0	0	2	2	0	0	0	0	1	1	1	1	1	0	0	0	0	1	1	1	1	1	0	0	1	1	0
10439_at_x07	0	2	0	1	0	1	1	1	0	1	0	1	0	0	1	1	0	1	0	0	0	0	0	0	1	1	0	0	0	0	1	0	1	1	1	0	0	0	0	1	2	1	1	1	0	0	1	1	0
10628_at_x15	0	1	0	1	0	1	1	1	0	1	0	1	0	0	1	1	0	1	0	0	0	0	0	0	1	1	0	0	0	0	1	0	1	1	1	0	0	0	0	1	1	1	1	1	0	2	1	1	0
10630_at_x12	0	1	0	1	0	1	1	1	0	1	0	1	0	0	1	1	0	1	0	0	0	0	0	0	1	1	0	0	0	0	1	0	1	1	1	0	0	0	0	1	1	1	1	1	0	0	1	1	0
10607_at_x03	1	0	0	1	0	0	1	0	0	1	0	1	1	0	1	1	0	0	0	0	0	0	0	0	1	1	0	0	0	0	1	0	1	1	0	0	0	0	0	1	0	1	1	1	0	0	1	1	1
10424_at_x12	1	0	0	1	0	0	1	0	0	1	0	1	2	1	1	1	0	0	0	0	0	0	0	0	1	1	0	0	0	0	1	0	1	0	0	0	0	0	0	1	0	1	1	1	0	1	1	1	1
10623_at_x08	1	0	0	1	0	0	1	0	0	1	0	1	0	1	1	1	0	0	0	0	0	0	0	0	1	1	0	0	0	0	1	0	1	0	0	0	0	0	0	0	0	1	1	1	0	1	1	1	1
10622_at_x08	1	0	0	1	0	0	1	0	0	1	0	1	0	1	1	1	0	0	0	0	0	0	0	2	1	1	0	0	0	0	1	0	1	0	0	0	0	0	0	0	0	1	1	1	0	1	1	1	1
10623_at_x07	1	0	0	1	0	0	1	0	0	1	0	1	0	1	1	1	0	0	0	0	0	0	0	0	1	1	0	0	0	0	1	0	1	0	0	0	0	0	0	0	0	1	1	1	0	1	1	1	1
10580_at_x08	1	0	0	1	0	0	1	0	0	1	0	1	0	1	1	1	0	0	0	0	0	0	0	0	1	1	0	0	0	0	1	0	1	0	0	0	0	0	0	0	0	1	1	1	0	0	1	1	1
10580_at_x09	1	0	0	1	0	0	1	0	0	1	0	1	0	1	1	1	0	0	0	0	0	0	0	0	1	1	0	0	0	0	1	0	1	0	0	0	0	0	0	0	0	1	1	1	0	0	1	1	1
10581_at_x11	1	0	0	1	0	0	1	0	0	1	0	1	0	1	1	1	0	0	0	0	0	0	0	0	1	2	0	0	0	0	1	0	1	0	0	0	0	0	0	0	0	1	1	1	0	2	1	1	1
10581_at_x10	1	0	0	1	0	0	1	0	0	1	0	1	0	1	1	1	0	0	0	0	0	0	0	0	1	1	0	0	0	0	1	0	1	0	0	0	0	0	0	0	0	1	1	1	0	1	1	1	1
10581_at_x07	1	0	0	1	0	0	1	0	0	1	0	1	0	1	1	1	0	0	0	0	0	0	0	0	1	1	0	0	0	0	1	0	1	0	0	0	0	0	0	0	0	1	1	1	0	1	1	1	1
10582_at_x07	1	0	0	1	0	0	1	0	0	1	0	1	0	1	1	1	0	0	0	0	0	0	0	0	1	1	0	0	0	0	1	0	1	0	0	0	0	0	0	0	0	1	1	1	0	1	1	1	1
10582_at_x06	1	0	0	1	0	0	1	0	0	1	0	1	0	1	1	1	0	0	0	0	0	0	0	0	1	1	0	0	0	0	1	0	1	0	0	0	0	0	0	0	0	1	1	1	0	1	1	1	1
10583_at_x10	1	0	0	1	0	0	1	0	0	1	0	1	0	1	1	1	0	0	0	0	0	0	0	0	1	1	0	0	0	0	1	0	1	0	0	0	0	0	0	0	0	1	1	1	0	1	1	1	1
10585_at_x05	1	0	0	1	0	0	1	0	0	1	0	1	0	1	1	1	0	0	0	0	0	0	0	0	1	1	0	0	0	0	1	0	1	0	0	0	0	0	0	0	0	1	1	1	0	1	1	1	1
10585_at_x04	1	0	0	1	0	0	1	0	0	1	0	1	0	1	1	1	0	0	0	0	0	0	0	0	1	1	0	0	0	0	1	0	1	0	0	0	0	0	0	0	0	1	1	1	0	1	1	1	1
10585_at_x03	1	0	0	1	0	0	1	0	0	1	0	1	0	1	1	1	0	0	0	0	0	0	0	0	1	1	0	0	0	0	1	0	1	0	0	0	0	0	0	0	0	1	1	1	0	1	1	1	1
10586_at_x12	1	0	0	1	0	0	1	0	0	1	0	1	0	1	1	1	0	0	0	0	0	0	0	0	1	1	0	0	0	0	1	0	1	0	0	0	0	0	0	0	0	1	1	1	0	1	1	1	1
10586_at_x01	1	0	0	1	0	0	1	0	0	1	0	1	0	1	1	1	0	0	0	0	0	0	0	0	1	1	0	0	0	0	1	0	1	0	0	0	0	0	0	0	0	1	1	1	0	1	1	1	1
10452_at_x06	1	0	0	1	0	0	1	1	0	1	0	1	0	1	1	1	0	0	0	0	0	0	0	0	1	1	0	0	0	0	1	0	1	0	0	0	0	0	0	0	0	1	1	1	0	1	1	1	1
10452_at_x05	2	0	0	2	0	0	1	1	0	1	0	1	0	1	1	1	0	0	0	0	0	0	0	0	2	1	0	0	0	0	1	0	1	0	0	0	0	0	0	0	0	1	1	1	0	0	1	1	1
10590_at_x00	2	0	0	1	0	0	1	1	0	1	0	1	0	1	1	1	0	0	0	0	0	0	0	0	1	2	0	0	0	0	1	0	1	0	0	0	0	0	0	0	0	1	1	1	0	0	1	1	1
10597_at_x09	2	0	0	1	0	0	1	1	0	1	0	2	0	1	1	1	0	0	0	0	0	0	0	0	1	1	0	0	0	0	1	0	2	0	0	0	0	0	0	0	0	1	1	1	0	2	1	1	1
10403_at_x15	1	0	0	1	0	0	1	1	0	1	0	1	0	1	1	2	0	0	0	0	0	0	1	0	1	1	1	0	0	0	1	0	1	0	0	0	0	0	0	0	0	1	0	1	0	1	1	1	1
10567_at_x08	1	0	0	1	0	0	1	1	0	1	0	1	0	1	1	1	0	0	0	0	0	0	1	0	1	1	1	0	0	0	1	0	1	0	0	0	0	0	0	0	0	1	0	1	0	1	1	1	1
10396_at_x15	1	0	2	0	0	0	1	1	0	1	1	1	0	1	1	1	0	0	0	0	0	0	2	0	1	1	1	1	0	0	1	0	1	0	1	2	0	0	0	0	0	1	0	1	1	1	1	1	1
10539_at_x08	1	0	1	0	0	0	1	1	1	1	1	1	0	1	1	1	0	0	0	0	0	0	1	0	1	1	1	1	0	0	1	1	1	1	1	0	0	0	0	0	0	1	0	1	1	2	1	1	1
10541_at_x13	1	0	1	0	0	0	1	1	1	1	1	1	0	1	1	1	0	0	0	0	0	0	1	0	1	1	1	1	0	0	1	1	1	1	1	0	0	0	0	0	0	1	0	1	1	1	1	1	1
10552_at_x14	1	0	1	0	0	0	1	1	1	1	1	1	0	1	1	1	0	0	0	0	0	1	1	0	1	1	1	1	0	0	1	1	1	1	1	0	0	0	0	0	0	1	0	1	1	1	1	1	0
10552_at_x15	1	0	1	0	0	0	1	1	1	1	1	1	0	1	1	1	0	0	0	0	0	1	1	0	1	1	1	1	0	0	1	1	1	1	1	0	0	0	0	0	0	1	0	1	1	2	1	1	0
10553_at_x08	1	0	1	0	0	0	1	1	1	1	1	1	0	2	1	1	0	0	0	0	0	1	1	0	1	1	1	1	0	0	1	1	1	1	1	0	0	0	0	0	0	1	0	1	1	2	1	1	0
10554_at_x05	0	0	1	1	0	0	1	1	1	1	1	1	0	1	1	1	0	0	0	0	0	1	1	0	1	1	1	1	0	0	1	1	1	1	1	0	0	0	0	0	0	1	0	1	1	1	1	1	0
10516_at_x10	0	0	1	1	0	0	1	1	1	0	1	1	0	1	1	1	0	0	0	1	0	1	1	0	1	1	2	1	0	0	1	1	1	1	1	0	1	0	0	0	0	1	1	2	1	1	1	1	0
10397_at_x00	0	1	1	0	0	0	0	1	1	0	1	1	0	1	1	0	0	0	0	1	0	1	1	0	1	1	1	1	1	0	2	1	1	1	1	0	1	1	0	0	0	1	1	1	1	1	1	1	0
10523_at_x06	0	1	2	0	0	2	0	1	0	2	1	2	1	1	1	0	0	0	0	1	0	1	1	0	1	1	1	1	1	0	1	1	1	1	1	0	1	1	0	0	0	1	0	1	1	2	1	1	2
10523_at_x07	0	1	1	0	0	0	0	1	0	0	1	1	1	1	1	0	0	0	0	1	0	1	1	0	1	1	2	1	1	0	1	1	1	1	1	0	1	1	0	0	0	1	0	1	1	1	1	1	0
10524_at_x01	0	1	1	0	0	0	0	1	0	0	1	1	1	1	1	0	0	0	0	1	0	1	1	0	1	1	1	1	1	0	1	1	1	1	1	1	1	1	0	0	0	1	0	1	1	1	1	1	0
10398_at_x14	0	1	1	0	0	0	0	1	0	0	2	1	1	1	1	0	0	0	0	1	0	1	1	0	1	1	1	1	1	0	1	1	1	1	1	1	1	1	0	0	0	1	0	1	1	2	1	1	0
2981_at_x07	2	2	1	2	0	0	0	1	0	0	1	1	1	1	1	0	0	0	0	1	0	1	1	0	1	1	1	1	1	0	1	1	1	1	2	0	1	1	0	0	0	1	0	1	1	1	0	1	0
2988_at_x07	2	2	1	2	0	0	0	1	0	0	1	1	2	1	1	0	0	0	0	1	0	1	1	0	1	1	1	1	1	0	1	1	1	1	1	0	1	1	0	0	0	1	0	1	1	1	0	1	0
2989_at_x01	2	2	1	2	0	0	0	1	0	0	1	1	1	1	1	0	0	0	0	1	0	1	1	0	1	1	1	1	1	0	1	1	1	1	1	0	1	1	0	0	0	1	0	1	1	0	0	1	0
2989_at_x02	2	2	1	2	0	0	0	1	0	0	1	1	1	1	1	0	0	0	0	1	0	1	1	0	1	1	1	1	1	0	1	1	1	1	1	0	1	1	0	0	0	1	0	1	1	0	0	1	0
10530_at_x00	0	1	1	0	0	0	0	1	0	0	1	1	1	1	1	0	0	0	0	1	0	1	1	0	1	1	1	1	1	0	1	1	1	1	1	0	1	1	1	0	0	1	0	1	1	1	0	1	0
10530_at_x08	0	1	1	0	0	0	0	1	0	0	1	1	1	1	1	0	0	0	0	1	0	1	1	0	1	1	1	1	1	0	1	1	1	1	1	0	1	1	1	0	0	1	0	1	1	1	0	1	0
10530_at_x13	0	1	1	0	0	0	0	1	0	0	1	1	1	1	1	0	0	0	0	2	0	2	1	0	1	1	1	2	1	0	1	1	1	1	1	0	1	1	1	0	0	1	0	1	1	2	0	1	2
10531_at_x07	0	1	1	0	0	0	0	1	0	0	1	1	1	1	1	0	0	0	0	1	0	1	1	0	1	1	1	1	1	1	1	1	1	1	1	0	1	1	1	0	0	1	0	1	1	1	0	1	0
10531_at_x15	0	1	1	0	0	0	0	1	0	0	1	1	1	1	1	0	0	0	0	1	0	1	1	0	1	1	1	1	1	1	1	1	1	1	1	0	1	1	1	0	0	1	0	1	1	1	0	1	0
10491_at_x08	0	2	1	0	0	0	1	1	0	0	1	1	1	1	1	0	0	0	0	1	0	1	1	0	0	1	1	1	1	1	1	1	1	1	1	0	1	1	0	0	0	1	0	1	0	0	0	0	1
10496_at_x03	0	1	1	0	0	0	1	1	0	0	1	1	1	1	1	0	0	0	0	1	0	1	0	0	0	1	1	1	0	1	1	1	1	1	1	0	1	1	0	0	0	1	0	1	0	0	0	0	1
10500_at_x01	0	2	2	0	0	0	1	1	0	2	1	1	1	1	1	0	0	0	0	1	0	1	0	0	0	1	1	1	0	1	1	1	1	1	1	0	1	1	0	0	0	1	0	1	0	2	0	0	1
10500_at_x00	0	1	1	0	0	0	1	1	0	0	1	1	1	1	1	0	0	0	0	1	0	1	0	0	0	1	1	2	0	1	1	1	1	1	1	0	1	1	0	0	0	1	0	1	0	0	0	0	1
10504_at_x06	0	1	1	0	0	0	1	1	0	0	0	1	1	1	1	0	0	0	0	1	0	1	0	1	0	1	1	1	0	1	1	1	1	1	1	0	1	1	0	0	0	1	0	1	0	1	0	0	1
10505_at_x01	0	1	1	0	0	0	1	1	0	0	0	1	1	1	1	0	0	0	0	1	0	1	0	1	0	1	1	1	0	1	1	1	0	1	1	0	1	1	0	0	0	1	0	1	0	1	0	0	1
10508_at_x12	0	1	1	0	0	0	1	1	0	0	0	1	1	1	1	0	0	0	0	1	0	1	0	1	0	1	1	1	0	1	1	1	0	1	1	0	1	1	0	0	0	1	0	1	0	1	0	0	1
10508_at_x07	0	1	1	0	0	0	1	1	0	0	0	1	1	1	1	0	0	0	0	1	0	1	0	1	0	1	1	1	0	1	1	1	0	1	1	0	1	1	0	0	0	1	0	1	0	1	0	0	1
10464_at_x00	0	1	1	0	0	0	1	1	0	0	0	1	1	1	1	0	0	0	0	1	0	1	0	1	0	1	1	1	0	1	1	1	0	1	1	0	1	1	0	0	0	1	0	1	0	1	0	0	1
10470_at_x12	0	1	1	0	0	0	1	1	0	0	0	1	1	1	1	0	0	0	0	1	0	1	0	1	0	1	1	1	0	1	1	1	0	1	1	0	1	0	0	0	0	1	0	1	0	1	0	0	1
10471_at_x14	0	1	2	0	0	0	1	1	0	0	0	1	1	1	1	0	0	0	0	1	0	1	0	1	0	1	1	1	0	1	1	1	0	1	1	0	1	0	0	0	0	1	0	1	0	1	0	0	1
10471_at_x05	0	1	1	0	0	0	1	1	0	0	0	1	1	1	1	0	0	0	0	1	0	1	0	1	0	1	1	1	0	1	1	1	0	1	1	0	1	0	0	0	0	1	0	1	0	2	0	0	1
10471_at_x02	0	1	1	0	0	0	1	1	0	0	0	1	1	1	1	0	0	0	0	1	0	1	0	1	0	1	1	1	0	1	1	1	0	1	1	0	1	0	0	0	0	1	0	1	0	1	0	0	1
10471_at_x01	0	1	1	0	0	0	1	1	0	0	0	1	1	1	1	0	0	0	0	1	0	1	0	1	0	1	1	1	0	1	1	1	0	1	1	0	1	0	0	0	0	1	0	1	0	1	0	0	1
10471_at_x00	0	1	1	0	0	0	1	1	0	0	0	1	1	1	1	0	0	0	0	1	0	1	0	1	0	1	1	1	0	1	1	1	0	1	1	0	1	0	0	0	0	1	0	1	0	1	0	0	1
10453_at_x09	0	2	1	0	0	0	1	1	0	0	0	1	1	1	1	0	0	0	2	1	0	1	0	1	0	1	1	1	0	1	1	1	0	1	1	0	1	0	0	0	0	1	2	1	0	0	0	0	0
10453_at_x10	0	1	1	0	0	0	1	1	0	0	0	1	1	1	1	0	0	0	0	1	0	1	0	1	0	1	1	1	0	1	1	1	0	1	1	0	1	0	0	0	0	1	0	1	0	0	0	0	0
10453_at_x12	0	1	1	0	0	2	2	1	0	0	0	1	1	1	1	0	0	0	0	1	0	1	0	1	0	1	1	1	0	1	1	1	0	1	1	0	1	0	0	0	0	1	0	1	0	1	0	0	0
2991_at_x07	2	2	1	2	0	0	1	1	0	0	0	2	1	1	1	0	0	0	0	1	0	1	0	1	0	1	1	1	0	1	1	1	0	1	1	0	1	0	0	0	0	1	0	1	0	1	0	0	0
2995_s_at_x07	2	2	1	2	0	0	1	1	0	0	0	1	1	1	1	0	1	0	0	1	0	1	0	1	0	1	1	1	0	1	1	1	0	1	1	0	1	0	0	0	0	1	0	1	1	1	0	0	0
2997_s_at_x07	2	2	1	2	0	0	1	1	0	0	0	1	1	1	1	0	1	0	0	1	0	1	0	1	0	1	1	1	0	1	1	1	0	1	1	0	1	0	0	0	0	1	0	1	1	1	2	0	0
10477_g_at_x00	0	1	1	0	0	0	1	1	0	0	0	1	1	1	1	1	1	0	0	1	0	1	0	1	0	1	1	1	0	1	1	1	0	1	1	0	0	0	0	0	0	1	0	1	0	2	0	0	0
10477_g_at_x01	0	1	1	0	0	0	1	1	0	0	0	1	1	1	1	1	1	0	0	1	0	1	0	1	0	1	1	1	0	1	1	1	0	1	1	0	0	0	0	0	0	1	0	1	0	0	0	0	0
10478_at_x10	0	1	1	0	0	0	1	1	0	0	0	1	1	1	1	0	1	0	0	1	0	1	0	1	0	1	1	1	0	1	1	1	0	1	1	0	0	0	0	0	0	1	0	1	0	2	0	0	0
10479_at_x07	0	2	1	0	0	0	1	1	0	0	0	1	1	1	1	0	1	0	0	1	0	1	0	1	0	1	1	1	0	1	1	1	0	1	1	0	0	0	0	0	0	1	0	1	0	0	0	0	0
2999_at_x02	2	2	1	2	0	0	1	1	0	0	0	1	1	1	1	0	1	0	0	1	0	1	0	1	0	1	1	1	0	1	1	1	0	1	1	0	0	0	0	0	0	1	0	1	0	1	0	0	0
3001_at_x00	2	2	1	2	0	0	1	1	0	0	0	1	1	1	1	0	1	0	0	1	0	1	0	1	0	1	1	1	0	1	1	1	0	1	1	0	0	0	0	0	0	1	0	1	0	1	0	0	0
3001_at_x01	2	2	1	2	0	0	1	1	0	0	0	1	1	1	1	0	1	0	0	1	0	1	0	1	0	1	1	1	0	1	1	1	0	1	1	0	0	0	0	0	0	1	0	1	0	1	0	0	0
3001_at_x02	2	2	1	2	0	0	1	1	0	0	0	1	1	1	1	0	1	0	0	1	0	1	0	1	0	1	1	1	0	1	1	1	0	1	1	0	0	0	0	0	0	1	0	1	0	1	0	0	0
3001_at_x03	2	2	1	2	0	0	1	1	0	0	0	1	1	1	1	0	1	0	0	1	0	1	0	1	0	1	1	1	0	1	1	1	0	1	1	0	0	0	0	0	0	1	0	1	0	1	0	0	0
3001_at_x04	2	2	1	2	0	0	1	1	0	0	0	1	1	1	1	0	1	0	0	1	0	1	0	1	0	1	1	1	0	1	1	1	0	1	1	0	0	0	0	0	0	1	0	1	0	1	0	0	0
3001_at_x05	2	2	1	2	0	0	1	1	0	0	0	1	1	1	1	0	1	0	0	1	0	1	0	1	0	1	1	1	0	1	1	1	0	1	1	0	0	0	0	0	0	1	0	1	0	1	0	0	0
3001_at_x06	2	2	1	2	0	0	1	1	0	0	0	1	1	1	1	0	1	0	0	1	0	1	0	1	0	1	1	1	0	1	1	1	0	1	1	0	0	0	0	0	0	1	0	1	0	1	0	0	0
3002_g_at_x00	2	2	1	2	0	0	1	1	0	0	0	1	1	1	1	0	1	0	0	1	0	1	0	1	0	1	1	1	0	1	1	1	0	1	1	0	0	0	0	0	0	1	0	1	0	1	0	0	0
3002_g_at_x01	2	2	1	2	0	0	1	1	0	0	0	1	1	1	1	0	1	0	0	1	0	1	0	1	0	1	1	1	0	1	1	1	0	1	1	0	0	0	0	0	0	1	0	1	0	1	0	0	0
3002_g_at_x03	2	2	1	2	0	0	1	1	0	0	0	1	1	1	1	0	1	0	0	1	0	1	0	1	0	1	1	1	0	1	1	1	0	1	1	0	0	0	0	0	0	1	0	1	0	1	0	0	0
3002_g_at_x04	2	2	1	2	0	0	1	1	0	0	0	1	1	1	1	0	1	0	0	0	0	1	0	1	0	1	1	1	0	1	1	1	0	1	1	0	0	0	0	0	0	1	0	1	0	2	0	0	0
3002_g_at_x05	2	2	1	2	0	0	1	1	0	0	0	1	1	1	1	0	1	0	0	0	0	1	0	1	0	1	1	1	0	1	1	1	0	1	1	0	0	0	0	0	0	1	0	1	0	1	0	0	0
3002_g_at_x06	2	2	1	2	0	0	1	1	0	0	0	1	1	1	1	0	1	0	0	1	0	1	0	1	0	1	1	1	0	1	1	1	0	1	1	0	0	0	0	0	0	1	0	1	0	1	0	0	0
3002_g_at_x07	2	2	1	2	0	0	1	1	0	0	0	1	1	1	1	0	1	0	0	1	0	1	0	1	0	1	1	1	0	1	1	1	0	1	1	0	0	0	0	0	0	1	0	1	0	1	0	0	0
2917_s_at_x00	2	2	1	2	0	0	1	1	0	0	0	1	1	1	1	0	1	0	0	1	0	1	0	1	0	1	1	1	0	1	1	1	0	1	1	0	0	0	0	0	0	1	0	1	0	1	0	0	0
2917_s_at_x01	2	2	1	2	0	0	1	1	0	0	0	1	1	1	1	0	1	0	0	1	0	1	0	1	0	1	1	1	0	1	1	1	0	1	1	0	0	0	0	0	0	1	0	1	0	1	0	0	0
2917_s_at_x02	2	2	1	2	0	0	1	1	0	0	0	1	1	1	1	0	1	0	0	1	0	1	0	1	0	1	1	1	0	1	1	1	0	1	1	0	0	0	0	0	0	1	0	1	0	1	0	0	0
2917_s_at_x04	2	2	1	2	0	0	1	1	0	0	0	1	1	1	1	0	1	0	0	1	0	1	0	1	0	1	1	1	0	1	1	1	0	1	1	0	0	0	0	0	0	1	0	1	0	1	0	0	0
2917_s_at_x05	2	2	1	2	0	0	1	1	0	0	0	1	1	1	1	0	1	0	0	1	0	1	0	1	0	1	1	1	0	1	1	1	0	1	1	0	0	0	0	0	0	1	0	1	0	1	0	0	0
2917_s_at_x07	2	2	1	2	0	0	1	1	0	0	0	1	1	1	1	0	1	0	0	1	0	1	0	1	0	1	1	1	0	1	1	1	0	1	1	0	0	0	0	0	0	1	0	1	0	1	0	0	0
2918_s_at_x00	2	2	1	2	0	0	1	1	0	0	0	1	1	1	1	0	1	0	0	1	0	1	0	1	0	1	1	1	0	1	1	1	0	1	1	0	0	0	0	0	0	1	0	1	0	1	0	0	0
2918_s_at_x03	2	2	1	2	0	0	1	1	0	0	0	1	1	1	1	0	1	0	0	1	0	1	0	1	0	1	1	1	0	1	1	1	0	1	1	0	0	0	0	0	0	1	0	1	0	1	0	0	0
2918_s_at_x04	2	2	2	2	0	0	1	1	0	0	0	1	1	1	1	0	1	0	0	1	0	1	0	1	0	1	1	1	0	1	1	1	0	1	1	0	0	0	0	0	0	1	0	1	0	1	0	0	0
2918_s_at_x05	2	2	1	2	0	0	1	1	0	0	0	1	1	1	1	0	1	0	0	1	0	1	0	1	0	1	1	1	0	1	1	1	0	1	1	0	0	0	0	0	0	1	0	1	0	1	0	0	0
2918_s_at_x06	2	2	1	2	0	0	1	1	0	0	0	1	1	1	1	0	1	0	0	1	0	1	0	1	0	1	1	1	0	1	1	1	0	1	1	0	0	0	0	0	0	1	0	1	0	1	0	0	0
2918_s_at_x07	2	2	1	2	0	0	1	1	0	0	0	1	1	1	1	0	1	0	0	1	0	1	0	1	0	1	1	1	0	1	1	1	0	1	1	0	0	0	0	0	0	1	0	1	0	1	0	0	0
2919_s_at_x00	2	2	1	2	0	0	1	1	0	0	0	1	1	1	1	0	1	0	0	1	0	1	0	1	0	1	1	1	0	1	1	1	0	1	1	0	0	0	0	0	0	1	0	1	0	1	0	0	0
2919_s_at_x01	2	2	1	2	0	0	1	1	0	0	0	1	1	1	1	0	1	0	0	1	0	1	0	1	0	1	1	1	0	1	1	1	0	1	1	0	0	0	0	0	0	1	0	1	0	1	0	0	0
2919_s_at_x02	2	2	1	2	0	0	1	1	0	0	0	1	1	1	1	0	1	0	0	1	0	1	0	1	0	1	1	1	0	1	1	1	0	1	1	0	0	0	0	0	0	1	0	1	0	2	0	0	0
2919_s_at_x03	2	2	1	2	0	0	1	1	0	0	0	1	1	1	1	0	1	0	0	1	0	1	0	1	0	1	1	1	0	1	1	1	0	1	1	0	0	0	0	0	0	1	0	1	0	1	0	0	0
2919_s_at_x04	2	2	1	2	0	0	1	1	0	0	0	1	1	1	1	0	1	0	0	1	0	1	0	1	0	1	1	1	0	1	1	1	0	1	1	0	0	0	0	0	0	1	0	1	0	1	0	0	0
2919_s_at_x05	2	2	1	2	0	0	1	1	0	0	0	1	1	1	1	0	1	0	0	1	0	1	0	1	0	1	1	1	0	1	1	1	0	1	1	0	0	0	0	0	0	1	0	1	0	1	0	0	0
2919_s_at_x06	2	2	1	2	0	0	1	1	0	0	0	1	1	1	1	0	1	0	0	1	0	1	0	1	0	1	1	1	0	1	1	1	0	1	1	0	0	0	0	0	0	1	0	1	0	1	0	0	0
2919_s_at_x07	2	2	1	2	0	0	1	1	0	0	0	1	1	1	1	0	1	0	0	1	0	1	0	1	0	1	1	1	0	1	1	1	0	1	1	0	0	0	0	0	0	1	0	1	0	1	0	0	0
10483_at_x00	0	1	1	0	0	0	1	1	0	0	0	1	1	1	1	0	1	0	2	1	0	1	0	1	0	1	1	1	0	1	1	1	0	1	1	0	0	0	0	0	0	1	0	1	0	1	0	0	0
10483_at_x01	0	1	1	0	0	0	1	1	0	0	0	1	1	1	1	0	1	0	0	1	0	1	0	1	0	1	1	1	0	1	1	1	0	1	1	0	0	0	0	0	0	1	0	1	0	0	0	0	0
10483_at_x02	0	1	1	0	0	0	1	1	0	0	0	1	1	1	1	0	1	0	0	1	0	1	0	1	0	1	1	1	0	1	1	1	0	1	1	0	0	0	0	0	0	1	0	1	0	0	0	0	0
10483_at_x03	0	1	1	0	0	0	1	1	0	0	0	1	1	1	1	0	1	0	0	1	0	1	0	1	0	1	1	1	0	1	1	1	0	1	1	0	0	0	0	0	0	1	0	1	0	1	0	0	0
10483_at_x04	0	1	1	0	0	0	1	1	0	0	0	1	1	1	1	0	1	0	0	1	0	1	0	1	0	1	1	1	0	1	1	1	0	1	1	0	0	0	0	0	0	1	0	1	0	1	0	0	0
10483_at_x05	0	1	1	0	0	0	1	1	0	0	0	1	1	1	1	0	1	0	0	1	0	1	0	1	0	1	1	1	0	1	1	1	0	1	1	0	0	0	0	0	0	1	0	1	0	1	0	0	0
10483_at_x06	0	1	1	0	0	0	1	1	0	0	0	1	1	1	1	0	1	0	0	1	0	1	0	1	0	1	1	1	0	1	1	1	0	1	1	0	0	0	0	0	0	1	0	1	0	1	0	0	0
10483_at_x07	0	1	1	0	0	0	1	1	0	0	0	1	1	1	1	0	1	0	0	1	0	1	0	1	0	1	1	1	0	1	2	1	0	1	1	0	0	0	0	0	0	1	0	1	0	1	0	0	0
10483_at_x08	0	1	1	0	0	0	1	1	0	0	0	1	1	1	1	0	1	0	0	1	0	1	0	1	0	1	1	1	0	1	1	1	0	1	1	0	0	0	0	0	0	1	0	1	0	1	0	0	0
10483_at_x09	0	1	1	0	0	0	1	1	0	0	0	1	1	1	1	0	1	0	0	1	0	1	0	1	0	1	1	1	0	1	1	1	0	1	1	0	0	0	0	0	0	1	0	1	0	1	0	0	0
10483_at_x10	0	1	1	0	0	0	1	1	0	0	0	1	1	1	1	0	1	0	0	1	0	1	0	1	0	1	1	1	0	1	1	1	0	1	1	0	0	0	0	0	0	1	0	1	0	1	0	0	0
10483_at_x11	0	1	1	0	0	0	1	1	0	0	0	1	1	1	1	0	1	0	0	1	0	1	0	1	0	1	1	1	0	1	1	1	0	1	1	0	0	0	0	0	0	1	0	1	0	1	0	0	0
10483_at_x13	0	1	1	0	0	0	1	1	0	0	0	1	1	1	1	0	1	0	0	1	0	1	0	1	0	1	1	1	0	1	1	1	0	1	1	0	0	0	0	0	0	1	0	1	0	2	0	0	0
10483_at_x14	0	1	1	0	0	0	1	1	0	0	0	1	1	1	1	0	1	0	0	1	0	1	0	1	0	1	1	1	0	1	1	1	0	1	1	0	0	0	0	0	0	1	0	1	0	1	0	0	0
10483_at_x15	0	1	1	0	0	0	1	1	0	0	0	1	1	1	1	0	1	0	0	1	0	1	0	1	0	1	1	1	0	1	1	1	0	1	1	0	0	0	0	0	0	1	0	1	0	1	0	0	0
2920_at_x00	2	2	1	2	0	0	1	1	0	0	0	1	1	1	1	0	1	0	0	1	0	1	0	1	0	1	1	1	0	1	1	1	0	1	1	0	0	0	0	0	0	1	0	1	0	1	0	0	0
2920_at_x02	2	2	1	2	0	0	1	1	0	0	0	1	1	1	1	0	1	0	0	1	0	1	0	1	0	1	1	1	0	1	1	1	0	1	1	0	0	0	0	0	0	1	0	1	0	1	0	0	0
2920_at_x03	2	2	1	2	0	0	1	1	0	0	0	1	1	1	1	0	1	0	0	1	0	1	0	1	0	1	1	1	0	1	1	1	0	1	1	0	0	0	0	0	0	1	0	1	0	1	0	0	0
2920_at_x04	2	2	1	2	0	0	1	1	0	0	0	1	1	1	1	0	1	0	0	1	0	1	0	1	0	1	1	1	0	1	1	1	0	1	1	0	0	0	0	0	0	1	0	1	0	1	0	0	0
2920_at_x06	2	2	1	2	0	0	1	1	0	0	0	1	1	1	1	0	1	0	0	1	0	1	0	1	0	1	1	1	0	1	1	1	0	1	1	0	0	0	0	0	0	1	0	1	0	2	0	0	0
2920_at_x07	2	2	1	0	0	0	1	1	0	0	0	1	1	1	1	0	1	0	0	1	0	1	0	1	0	1	1	1	0	1	1	1	0	1	1	0	0	0	0	0	0	1	0	1	0	2	0	0	0
2921_at_x00	2	2	1	0	2	0	1	1	0	0	0	1	1	1	1	0	1	0	2	1	0	1	0	1	0	1	1	1	0	1	1	1	0	1	2	0	0	0	0	0	0	1	0	1	0	1	0	0	0
2921_at_x01	2	2	1	0	0	0	1	1	0	0	0	1	1	1	1	0	1	0	0	1	0	1	0	1	0	1	1	1	0	1	1	1	0	1	1	0	0	0	0	0	0	1	0	1	0	1	0	0	0
2921_at_x02	2	2	1	0	0	0	1	1	0	0	0	1	1	1	1	0	1	0	0	1	0	1	0	1	0	1	1	1	0	1	1	1	0	1	1	0	0	0	0	0	0	1	0	1	0	1	0	0	0
2921_at_x04	2	2	1	0	0	0	1	1	0	0	0	1	1	1	1	0	1	0	0	1	0	1	0	1	0	1	1	1	0	1	1	1	0	1	1	0	0	0	0	0	0	1	0	1	0	1	0	0	0
2921_at_x05	2	2	1	0	0	0	1	1	0	0	0	1	1	1	1	0	1	0	0	1	0	1	0	1	0	1	1	1	0	1	1	1	0	1	1	0	0	0	0	0	0	1	0	1	0	1	0	0	0
2921_at_x06	2	2	1	0	0	0	1	1	0	0	0	1	1	1	1	0	1	0	0	1	0	1	0	1	0	1	1	1	0	1	1	1	0	1	1	0	0	0	0	0	0	1	0	1	0	1	0	0	0
2921_at_x07	2	2	1	0	0	0	1	1	0	0	0	1	1	1	1	0	1	0	0	1	0	1	0	1	0	1	1	1	0	1	1	1	0	1	1	0	0	0	0	0	0	1	0	1	0	1	0	0	0
2922_at_x00	2	2	1	0	0	0	1	1	0	0	0	1	1	1	1	0	1	0	0	1	0	1	0	1	0	1	1	1	0	1	1	1	0	1	1	0	0	0	0	0	0	1	0	1	0	2	0	0	0
2922_at_x02	2	2	1	0	0	0	1	1	0	0	0	1	1	1	1	0	1	0	0	1	0	1	0	1	0	1	1	1	0	1	1	1	0	1	1	0	0	0	0	0	0	1	0	1	0	2	0	0	0
2922_at_x04	2	2	1	0	0	0	1	1	0	0	0	1	1	1	1	0	1	0	0	1	0	1	0	1	0	1	1	1	0	1	1	1	0	1	1	0	0	0	0	0	0	1	0	1	0	1	0	0	0
2922_at_x05	2	2	1	0	0	0	1	1	0	0	0	1	1	1	1	0	1	0	0	1	0	1	0	1	0	1	1	1	0	1	1	1	0	1	1	0	0	0	0	0	0	1	0	1	0	1	0	0	0
2922_at_x06	2	2	1	0	0	0	1	1	0	0	0	1	1	1	1	0	1	0	0	1	0	1	0	1	0	1	1	1	0	1	1	1	0	1	1	0	0	0	0	0	0	1	0	1	0	1	0	0	0
2922_at_x07	2	2	1	0	0	0	1	1	0	0	0	1	1	1	1	0	1	0	0	1	0	1	0	1	0	1	1	1	0	1	1	1	0	1	1	0	0	0	0	0	0	1	0	1	0	1	0	0	0
2923_at_x01	2	2	1	0	0	0	1	1	0	0	0	1	1	1	1	0	1	0	0	1	0	1	0	1	0	1	1	1	0	1	1	1	0	1	1	0	0	0	0	0	0	1	0	1	0	1	0	0	0
2923_at_x02	2	2	1	0	0	0	1	1	0	0	0	2	1	1	1	0	1	0	0	1	0	1	0	1	0	1	1	1	0	1	1	1	0	1	1	0	0	0	0	0	0	1	0	1	0	2	0	0	0
2923_at_x03	2	2	1	0	0	0	1	1	0	0	0	1	1	1	1	0	1	0	0	1	0	1	0	1	0	1	1	1	0	1	1	1	0	1	1	0	0	0	0	0	0	1	0	1	0	1	0	0	0
2923_at_x04	2	2	1	0	0	0	1	1	0	0	0	1	1	1	1	0	1	0	0	1	0	1	0	1	0	1	1	1	0	1	1	1	0	1	1	0	0	0	0	0	0	1	0	1	0	1	0	0	0
2923_at_x06	2	2	1	0	0	0	1	1	0	0	0	1	1	1	1	0	1	0	0	1	0	1	0	1	0	1	1	1	0	1	1	1	0	1	1	0	0	0	0	0	0	1	0	1	0	1	0	0	0
2923_at_x07	2	2	1	0	0	0	1	1	0	0	0	1	1	1	1	0	1	0	0	1	0	1	0	1	0	1	1	1	0	1	1	1	0	1	1	0	0	0	0	0	0	1	0	1	0	1	0	0	0
2924_g_at_x00	2	2	1	0	0	0	1	1	0	0	0	1	1	1	1	0	1	0	0	1	0	1	0	1	0	1	1	1	0	1	1	1	0	1	1	0	0	0	0	0	0	1	0	1	0	1	0	0	0
2924_g_at_x01	2	2	1	0	0	0	1	1	0	0	0	1	1	1	1	0	1	0	0	1	0	1	0	1	0	1	1	1	0	1	1	1	0	1	1	0	0	0	0	0	0	1	0	1	0	1	0	0	0
2924_g_at_x02	2	2	1	0	0	0	1	1	0	0	0	1	1	1	1	0	1	0	0	1	0	1	0	1	0	1	1	1	0	1	1	1	0	1	1	0	0	0	0	0	0	1	0	1	0	1	0	0	0
2924_g_at_x03	2	2	1	0	0	0	1	1	0	0	0	1	1	1	1	0	1	0	0	1	0	1	0	1	0	1	1	1	0	1	1	1	0	1	1	0	0	0	0	0	0	1	0	1	0	1	0	0	0
2924_g_at_x05	2	2	1	0	0	0	1	1	0	0	0	1	1	1	1	0	1	0	0	1	0	1	0	1	0	1	1	1	0	1	1	1	0	1	1	0	0	0	0	0	0	1	0	1	0	1	0	0	0
2924_g_at_x06	2	2	1	0	0	0	1	1	0	0	0	1	1	1	1	0	1	0	0	1	0	1	0	1	0	1	1	1	0	1	1	1	0	1	1	0	0	0	0	0	0	1	0	1	0	1	0	0	0
2925_s_at_x00	2	2	1	0	0	0	1	1	0	0	0	1	1	1	1	0	1	0	0	1	0	1	0	1	0	1	1	1	0	1	1	1	0	1	1	0	0	0	0	0	0	1	0	1	0	1	0	0	0
2925_s_at_x01	2	2	1	0	0	0	1	1	0	0	0	1	1	1	1	0	1	0	0	1	0	1	0	1	0	1	1	1	0	1	1	1	0	1	1	0	0	0	0	0	0	1	0	1	0	1	0	0	0
2925_s_at_x02	2	2	1	0	0	0	1	1	0	0	0	1	1	1	1	0	1	0	0	1	0	1	0	1	0	1	1	1	0	1	1	1	0	1	1	0	0	0	0	0	0	1	0	1	0	0	0	0	0
2925_s_at_x04	2	2	1	0	0	0	1	1	0	0	0	1	1	1	1	0	1	0	0	1	0	1	0	1	0	1	1	1	0	1	1	1	0	1	1	0	0	0	0	0	0	1	0	1	0	0	0	0	0
2925_s_at_x05	2	2	1	0	0	0	1	1	0	0	0	1	1	1	1	0	1	0	0	1	0	1	0	1	0	1	1	1	0	1	1	1	0	1	1	0	0	0	0	0	0	1	0	1	0	1	0	0	0
2925_s_at_x06	2	2	1	0	0	0	1	1	0	0	0	1	1	1	1	0	1	0	0	1	0	1	0	1	0	1	1	1	0	1	1	1	0	1	1	0	0	0	0	0	0	1	0	1	0	1	0	0	0
2925_s_at_x07	2	2	1	0	0	0	1	1	0	0	0	1	1	1	1	0	1	0	0	1	0	1	0	1	0	1	1	1	0	1	1	1	0	1	1	0	0	0	0	0	0	1	0	1	0	1	0	0	0
2926_s_at_x03	2	2	1	0	0	0	1	1	0	0	0	1	1	1	1	0	1	0	0	1	0	1	0	1	0	1	1	1	0	1	1	1	0	1	1	0	0	0	0	0	0	1	0	1	0	1	0	0	0
2926_s_at_x04	2	2	1	0	0	0	1	1	0	0	0	1	1	1	1	0	1	0	0	1	0	1	0	1	0	1	1	1	0	1	1	1	0	1	1	0	0	0	0	0	0	1	0	1	0	1	0	0	0
2926_s_at_x06	2	2	1	0	0	0	1	1	0	0	0	1	1	1	1	0	1	0	0	1	0	1	0	1	0	1	1	1	0	1	1	1	0	1	1	0	0	0	0	0	0	1	0	1	0	1	0	0	0
2926_s_at_x07	2	2	1	0	0	0	1	1	0	0	0	1	1	1	1	0	1	0	0	1	0	1	0	1	0	1	1	1	0	1	1	1	0	1	1	0	0	0	0	0	0	1	0	1	0	1	0	0	0
2927_s_at_x00	0	2	1	0	0	0	1	1	0	0	0	1	1	1	1	0	1	0	0	1	0	1	0	1	0	1	1	1	0	1	1	1	0	1	1	0	0	0	0	0	0	1	0	1	0	1	0	0	0
2927_s_at_x02	0	2	1	0	0	0	1	1	0	0	0	1	1	1	1	0	1	0	0	1	0	1	0	1	0	1	1	1	0	1	1	1	0	1	1	0	0	0	0	0	0	1	0	1	0	1	0	0	0
2927_s_at_x03	0	2	1	0	0	0	1	1	0	0	0	1	1	1	1	0	1	0	0	1	0	1	0	1	0	1	1	1	0	1	1	1	0	1	1	0	0	0	0	0	0	1	0	1	0	1	0	0	0
2927_s_at_x04	0	1	1	0	0	0	1	1	0	0	0	1	1	1	1	0	1	0	0	1	0	1	0	1	0	1	1	1	0	1	1	1	0	1	1	0	0	0	0	2	0	1	0	1	0	1	0	0	0
2927_s_at_x05	0	2	1	0	0	0	1	1	0	0	0	1	1	1	1	0	1	0	0	1	0	1	0	1	0	1	1	1	0	1	1	1	0	1	1	0	0	0	0	0	0	1	0	1	0	1	0	0	0
10484_at_x03	0	1	1	0	0	0	1	1	0	0	0	1	1	1	1	0	1	0	0	1	0	1	0	1	0	1	1	1	0	1	1	1	0	1	1	0	0	0	0	0	0	1	0	1	0	1	0	0	0
10484_at_x04	0	1	1	0	0	0	1	1	0	0	0	1	1	1	1	0	1	0	0	1	0	1	0	1	0	1	1	1	0	1	1	1	0	1	1	0	0	0	0	0	0	1	0	1	0	1	0	0	0
10484_at_x06	0	1	1	0	0	0	1	1	0	0	0	1	1	1	1	0	1	0	0	1	0	1	0	1	0	1	1	1	0	1	1	1	0	1	1	0	0	0	0	0	0	1	0	1	0	1	0	0	0
10484_at_x07	0	1	1	0	0	0	1	1	0	0	0	1	1	1	1	0	1	0	0	1	0	1	0	1	0	1	1	1	0	1	1	1	0	1	1	0	0	0	0	0	0	1	0	1	0	1	0	0	0
10484_at_x09	0	1	1	0	0	0	1	1	0	0	0	1	1	1	1	0	1	0	0	1	0	1	0	1	0	1	1	1	0	1	1	1	0	1	1	0	0	0	0	0	0	1	0	1	0	1	0	0	0
10484_at_x10	0	1	1	0	0	0	1	1	0	0	0	1	1	1	1	0	1	0	0	1	0	1	0	1	0	1	1	1	0	1	1	1	0	1	1	0	0	0	0	0	0	1	0	1	0	1	0	0	0
10484_at_x11	0	1	1	0	0	0	1	1	0	0	0	1	1	1	1	0	1	0	0	1	0	1	0	1	0	1	1	1	0	1	1	1	0	1	1	0	0	0	0	0	0	1	0	1	0	1	0	0	0
10484_at_x12	0	1	1	0	0	0	1	1	0	0	0	1	1	1	1	0	1	0	0	1	0	1	0	1	0	1	1	1	0	1	1	1	0	1	1	0	0	0	0	0	0	1	0	1	0	2	0	0	0
10484_at_x13	0	1	1	0	0	0	1	1	0	0	0	1	1	1	1	0	1	0	0	1	0	1	0	1	0	1	1	1	0	1	1	1	0	1	1	0	0	0	0	0	0	1	0	1	0	1	0	0	0
10484_at_x14	0	1	1	0	0	0	1	1	0	0	0	1	1	1	1	0	1	0	0	1	0	1	0	1	0	1	1	1	0	1	1	1	0	1	1	0	0	0	0	0	0	1	0	1	0	1	0	0	0
10484_at_x15	0	1	1	0	0	0	1	1	0	0	0	1	1	1	1	0	1	0	0	1	0	1	0	1	0	1	1	1	0	1	1	1	0	1	1	0	0	0	0	0	0	1	0	1	0	1	0	0	0
10485_at_x01	0	1	1	0	0	0	1	1	0	0	0	1	1	1	1	0	1	0	0	1	0	1	0	1	0	1	1	1	0	1	1	1	0	1	1	0	0	0	0	0	0	1	0	1	0	1	0	0	0
10485_at_x02	0	1	1	0	0	0	1	1	0	0	0	1	1	1	1	0	1	0	0	1	0	1	0	1	0	1	1	1	0	1	1	1	0	1	1	0	0	0	0	0	0	1	0	1	0	1	0	0	0
10485_at_x03	0	1	1	0	0	0	1	1	0	0	0	1	1	1	1	0	1	0	0	1	0	1	0	1	0	1	1	1	0	1	1	1	0	1	1	0	0	0	0	0	0	1	0	1	0	1	0	0	0
10485_at_x04	0	1	1	0	0	0	1	1	0	0	0	1	1	1	1	0	1	0	0	1	0	1	0	1	0	1	1	1	0	1	1	1	0	1	1	0	0	0	0	0	0	1	0	1	0	1	0	0	0
10485_at_x05	0	1	1	0	0	0	1	1	0	0	0	1	1	1	1	0	1	0	0	1	0	1	0	1	0	1	1	1	0	1	1	1	0	1	1	0	0	0	0	0	0	1	0	1	0	1	0	0	0
10485_at_x06	0	1	1	0	0	0	1	1	0	0	0	1	1	1	1	0	1	0	0	1	0	1	0	1	0	1	1	1	0	1	1	1	0	1	1	0	0	0	0	0	0	1	0	1	0	1	0	0	0
10485_at_x07	0	1	1	0	0	0	1	1	0	0	0	1	1	1	1	0	1	0	0	1	0	1	0	1	0	1	1	1	0	1	1	1	0	1	1	0	0	0	0	0	0	1	0	1	0	0	0	0	0
10485_at_x08	0	1	1	0	0	0	1	1	0	0	0	1	1	1	1	0	1	0	0	1	0	1	0	1	0	1	1	1	0	1	1	1	0	1	1	0	0	0	0	0	0	1	0	1	0	0	0	0	0
10485_at_x09	0	1	1	0	0	0	1	1	0	0	0	1	1	1	1	0	1	0	0	1	0	1	0	1	0	1	1	1	0	1	1	1	0	1	1	0	0	0	0	0	0	1	0	1	0	0	0	0	0
10485_at_x10	0	1	1	0	0	0	1	1	0	0	0	1	1	1	1	0	1	0	0	1	0	1	0	1	0	1	1	1	0	1	1	1	0	1	1	0	0	0	0	0	0	1	0	1	0	0	0	0	0
10485_at_x11	0	1	1	0	0	0	1	1	0	0	0	1	1	1	1	0	1	0	0	1	0	1	0	1	0	1	1	1	0	1	1	1	0	1	1	0	0	0	0	0	0	1	0	1	0	0	0	0	0
10485_at_x13	0	1	2	0	0	0	1	1	0	0	0	1	1	1	1	0	1	0	0	1	0	1	0	1	0	1	1	1	0	1	1	1	0	1	1	0	0	0	0	0	0	1	0	1	0	1	0	0	0
10485_at_x14	0	1	1	0	0	0	1	1	0	0	0	1	1	1	1	0	1	0	0	1	0	1	0	1	0	1	1	1	0	1	1	1	0	1	1	0	0	0	0	0	0	1	0	1	0	1	0	0	0
10485_at_x15	0	1	1	0	0	0	1	1	0	0	0	1	1	1	1	0	1	0	0	1	0	1	0	1	0	1	1	1	0	1	1	1	0	1	1	0	0	0	0	0	0	1	0	1	0	1	0	0	0
2928_at_x05	0	1	1	0	0	0	1	1	0	0	0	1	1	1	1	0	1	0	0	1	0	1	0	1	0	1	1	1	0	1	1	1	0	1	1	0	0	0	0	0	0	1	0	1	0	1	0	0	0
2928_at_x07	0	1	1	0	0	0	1	1	0	0	0	1	1	1	1	0	1	0	0	1	0	1	0	1	0	1	1	1	0	1	1	1	0	1	1	0	0	0	0	0	0	1	0	1	0	1	0	0	0
2931_at_x05	0	1	1	0	0	0	1	1	0	0	0	1	1	1	1	0	1	0	0	1	0	1	0	1	0	1	1	1	0	1	1	1	0	1	1	0	0	0	0	0	0	1	0	1	0	1	0	0	0
10415_at_x13	0	1	0	1	0	0	0	1	0	0	0	1	1	0	0	1	1	0	1	0	0	0	1	1	1	0	1	0	0	0	1	0	0	1	1	1	0	0	0	0	0	0	0	0	0	0	1	0	0
10417_at_x12	0	1	0	1	0	0	0	1	2	0	2	1	1	2	2	1	1	0	1	0	0	0	1	1	1	0	1	0	0	0	1	0	0	1	1	1	0	0	0	0	0	2	0	0	0	0	1	0	0
10417_at_x05	0	1	0	1	0	0	0	1	0	0	0	1	1	0	0	1	1	0	1	0	0	0	1	1	1	0	1	0	0	0	1	0	0	1	1	1	0	0	0	0	0	0	0	0	0	0	1	0	0
10373_at_x02	0	1	0	1	0	0	0	1	0	0	0	1	1	0	0	1	1	0	1	0	0	0	1	1	1	0	1	0	0	0	1	0	0	1	1	1	0	0	0	0	0	1	0	0	0	0	1	0	0
10374_at_x00	0	1	0	1	0	0	0	1	0	2	0	1	1	0	0	1	1	0	1	0	0	0	1	1	1	0	1	0	0	0	1	0	0	1	1	1	0	0	0	0	0	1	0	0	0	0	2	0	0
10378_at_x13	0	1	0	1	0	0	0	1	0	0	0	0	1	0	0	1	1	0	1	1	0	0	1	1	1	0	1	0	0	0	1	0	0	1	2	1	0	0	0	0	0	1	1	0	0	0	2	0	0
2932_at_x01	0	2	1	0	0	0	0	1	0	0	0	0	1	0	1	1	1	0	1	1	0	0	1	1	1	0	1	0	0	0	0	1	0	1	0	1	0	0	0	0	1	1	1	0	1	0	1	0	0
2934_at_x00	0	1	1	0	0	0	0	1	0	0	0	0	1	0	1	1	1	0	1	1	0	0	1	1	1	0	1	0	0	0	0	1	0	1	0	1	0	0	0	0	1	1	1	0	1	0	1	0	0
2941_at_x06	0	2	1	2	0	0	0	1	0	0	0	0	1	0	1	1	1	0	1	1	0	0	1	1	1	0	1	0	0	0	0	1	0	1	0	1	0	0	0	0	1	1	1	0	1	0	1	0	0
10392_at_x07	0	1	1	0	0	0	0	1	0	0	0	0	1	0	1	1	1	0	1	1	0	0	1	1	1	0	1	0	0	0	0	1	0	1	0	1	0	0	0	0	1	1	1	0	1	0	1	0	0
10392_at_x06	0	1	1	0	0	0	0	1	0	0	0	0	1	0	1	1	1	0	1	1	0	0	1	1	1	0	1	0	0	0	0	1	0	1	0	1	0	0	0	0	1	1	1	0	1	0	1	0	0
10392_at_x05	0	1	1	0	0	0	0	1	0	0	0	0	1	0	1	1	1	0	1	1	0	0	1	1	1	0	1	0	0	0	0	1	0	1	0	1	0	0	0	0	1	1	1	0	1	0	1	0	0
10392_at_x04	0	1	1	0	0	0	0	1	0	0	0	0	1	0	1	1	1	0	1	1	0	0	1	1	1	0	1	0	0	0	0	1	0	1	0	1	0	0	0	0	1	1	1	0	1	0	1	0	0
10392_at_x03	0	1	1	0	0	0	0	1	0	0	0	0	1	0	1	1	1	0	1	1	0	0	1	1	1	0	1	0	0	0	0	1	0	1	0	1	0	0	0	0	1	1	1	0	1	0	1	0	0
10393_at_x15	0	1	1	0	0	0	0	1	0	0	0	0	1	0	1	1	1	0	1	1	0	0	1	1	1	0	1	0	0	0	0	1	0	1	0	1	0	0	0	0	1	1	1	0	1	0	1	0	0
10393_at_x11	0	1	1	0	0	0	0	1	0	0	0	0	1	0	1	1	1	0	1	1	0	0	1	1	1	0	1	0	0	0	0	1	0	1	0	1	0	0	0	0	1	1	1	0	1	0	1	0	0
10394_at_x01	0	1	1	0	0	0	0	1	0	0	0	0	1	0	1	1	1	0	1	1	0	0	1	1	1	0	1	0	0	0	0	1	0	2	0	1	0	0	0	0	1	1	1	0	1	0	1	0	0
10351_at_x05	0	2	1	0	0	0	0	1	0	0	0	0	1	0	1	1	1	0	1	1	0	0	1	1	1	0	1	0	0	0	0	1	0	1	0	1	0	0	0	0	1	1	1	0	2	0	1	0	0
10351_at_x06	0	2	1	0	0	0	0	1	0	2	0	0	1	0	1	1	1	0	1	1	0	0	1	1	1	0	1	0	0	0	0	1	0	1	0	1	0	0	0	0	1	1	1	0	1	0	1	0	0
10358_at_x06	0	1	1	0	0	0	0	1	0	0	1	0	1	0	1	1	1	0	1	1	0	0	1	0	1	0	1	0	0	0	0	1	0	1	0	1	0	0	0	0	1	1	1	0	1	1	1	0	0
9834_at_x00	0	1	1	0	0	0	0	1	0	0	2	0	1	0	0	0	1	0	1	1	0	0	1	0	1	0	1	0	0	0	0	1	1	1	0	1	0	0	0	0	1	1	1	0	1	1	1	0	0
9834_at_x01	0	1	1	0	0	0	0	1	0	0	1	0	1	0	0	0	1	0	1	1	0	0	1	0	1	0	1	0	0	0	2	1	1	1	0	1	0	0	0	0	1	1	1	0	1	1	1	0	0
[truncated: 982 more rows]
[truncated: 80 more columns]
